# Supplementary material for: Rewiring carbon metabolism in yeast for high level production of aromatic chemicals
Source: Nat Commun. 2019 Oct 31;10:4976. doi: 10.1038/s41467-019-12961-5 (PMC6823513; doi:10.1038/s41467-019-12961-5)
Supplement: Supplementary file 5 — Supplementary Dataset 1 [file 41467_2019_12961_MOESM5_ESM.xlsx]

## Sheet: Sheet1
Supplementary Data 1-Plasmids used in this study
Plasmid ID	Relevant characteristics	Origin
Template plasmids
pCfB0826	Template for ARO4 K229Land ARO7G141S	Li, M., Schneider, K., Kristensen, M., Borodina, I. & Nielsen, J. Engineering yeast for high-level production of stilbenoid antioxidants. Sci Rep 6, 36827 (2016).
pCfB0848	Template for AtATR2 and CYB5	Li, M., Schneider, K., Kristensen, M., Borodina, I. & Nielsen, J. Engineering yeast for high-level production of stilbenoid antioxidants. Sci Rep 6, 36827 (2016).
pCfB1018	Template for AtPAL2 and AtC4H	Li, M., Schneider, K., Kristensen, M., Borodina, I. & Nielsen, J. Engineering yeast for high-level production of stilbenoid antioxidants. Sci Rep 6, 36827 (2016).
pCfB1964	Template for FjTAL	Rodriguez, A., Kildegaard, K.R., Li, M.J., Borodina, I. & Nielsen, J. Establishment of a yeast platform strain for production of p-coumaric acid through metabolic engineering of aromatic amino acid biosynthesis. Metab. Eng. 31, 181-188 (2015).
pCfB2747	Template for EcaroL	Rodriguez, A., Kildegaard, K.R., Li, M.J., Borodina, I. & Nielsen, J. Establishment of a yeast platform strain for production of p-coumaric acid through metabolic engineering of aromatic amino acid biosynthesis. Metab. Eng. 31, 181-188 (2015).
pCfB0854	Template for At4CL1 and VvSTS	Li, M. et al. De novo production of resveratrol from glucose or ethanol by engineered Saccharomyces cerevisiae. Metab Eng 32, 1-11 (2015).
pAD	Template for ACC1S659A, S1157A	Shi, S., Chen, Y., Siewers, V. & Nielsen, J. Improving production of malonyl coenzyme A-derived metabolites by abolishing Snf1-dependent regulation of Acc1. MBio 5, e01130-01114 (2014).
pXWL017	Template for Ckpta	Dai, Z., Huang, M., Chen, Y., Siewers, V. & Nielsen, J. Global rewiring of cellular metabolism renders Saccharomyces cerevisiae Crabtree negative. Nature Communications 9, 3059 (2018).
pAB3	Template for Bbxfpk	Bergman, A., Siewers, V., Nielsen, J. & Chen, Y. Functional expression and evaluation of heterologous phosphoketolases in Saccharomyces cerevisiae. AMB Express 6 (2016).
pJC9	Template for Seacs1 L641P	Chen, Y., Bao, J., Kim, I.K., Siewers, V. & Nielsen, J. Coupled incremental precursor and co-factor supply improves 3-hydroxypropionic acid production in Saccharomyces cerevisiae. Metab Eng 22, 104-109 (2014).
pQC011	Template for ZmtyrC	This study
pQC012	Template for GmPDH1	This study
pQC013	Template for MtPDH1	This study
pQC066	Template for BvCYP76AD3	DeLoache, W.C. et al. An enzyme-coupled biosensor enables (S)-reticuline production in yeast from glucose. Nat Chem Biol 11, 465-471 (2015).
pQC067	Template for MjDOD	DeLoache, W.C. et al. An enzyme-coupled biosensor enables (S)-reticuline production in yeast from glucose. Nat Chem Biol 11, 465-471 (2015).
gRNA vectors
pMEL10	2μm ampR KlURA3 gRNA-CAN1.Y	Mans, R. et al. CRISPR/Cas9: a molecular Swiss army knife for simultaneous introduction of multiple genetic modifications in Saccharomyces cerevisiae. FEMS Yeast Res 15 (2015).
pROS10	2μm ampR URA3 gRNA-CAN1.Y gRNA-ADE2.Y	Mans, R. et al. CRISPR/Cas9: a molecular Swiss army knife for simultaneous introduction of multiple genetic modifications in Saccharomyces cerevisiae. FEMS Yeast Res 15 (2015).
pQC003	2μm ampR KlURA3 gRNA-GAL80.Y	This study
pQC005	2μm ampR KlURA3 gRNA-X-3.Y	This study
pQC006	2μm ampR KlURA3 gRNA-XI-3.Y	This study
pQC007	2μm ampR KlURA3 gRNA-XII-2.Y	This study
pQC008	2μm ampR KlURA3 gRNA-X-4.Y	This study
pQC009	2μm ampR KlURA3 gRNA-XI-5.Y	This study
pQC029	2μm ampR URA3 gRNA-X-2.Y [2x]	This study
pQC030	2μm ampR URA3 gRNA-XI-1.Y [2x]	This study
pQC033	2μm ampR URA3 gRNA-XII-5.Y [2x]	This study
pQC117	2μm ampR URA3 gRNA-PYK1p.Y [2x]	This study
pQC120	2μm ampR URA3 gRNA-PFK1p.Y gRNA-PFK2p.Y	This study
pQC126	2μm ampR URA3 gRNA-GAL1.Y gRNA-AtPAL2.Y	This study
pQC128	2μm ampR URA3 gRNA-GAL1.Y gRNA-XII-5.Y	This study
pQC130	2μm ampR URA3 gRNA-XI-2.Y [2x]	This study
pQC156	2μm ampR URA3 gRNA-PFK1p.Y gRNA-PFK2p.Y gRNA-PYK1p.Y	This study
pQC157	2μm ampR URA3 gRNA-GPP1.Y [2x]	This study
pQC159	2μm ampR URA3 gRNA-X-2.Y gRNA-XI-5.Y	This study
pQC161	2μm ampR URA3 gRNA-GPP1.Y gRNA-X-2.Y	This study
pQC162	2μm ampR URA3 gRNA-GPP1.Y gRNA-XII-5.Y	This study
pQC184	2μm ampR URA3 gRNA-PDC5.Y gRNA-ARO10.Y	This study
pQC185	2μm ampR URA3 gRNA-PDC5.Y gRNA-ARO10.Y gRNA-GAL80.Y	This study
pQC190	2μm ampR URA3 gRNA-X-3.Y gRNA-XII-5.Y	This study
pQC194	2μm ampR KlURA3 gRNA-HMRa.Y	This study
Other gRNA vectors for genomic integration
pQC010	2μm ampR KlURA3 gRNA-XII-4.Y	This study
pQC032	2μm ampR URA3 gRNA-XII-1.Y [2x]	This study
pQC133	2μm ampR URA3 gRNA-XII-3.Y [2x]	This study
pROS13	2μm ampR kanMX gRNA-CAN1.Y gRNA-ADE2.Y	Mans, R. et al. CRISPR/Cas9: a molecular Swiss army knife for simultaneous introduction of multiple genetic modifications in Saccharomyces cerevisiae. FEMS Yeast Res 15 (2015).
pQC018	2μm ampR kanMX gRNA-XI-5.Y [2x]	This study
pQC019	2μm ampR kanMX gRNA-XI-3.Y [2x]	This study
pQC020	2μm ampR kanMX gRNA-X-4.Y [2x]	This study
pQC042	2μm ampR kanMX gRNA-X-3.Y [2x]	This study
pQC043	2μm ampR kanMX gRNA-XII-2.Y [2x]	This study
pQC044	2μm ampR kanMX gRNA-XII-4.Y [2x]	This study
pQC059	2μm ampR kanMX gRNA-X-2.Y [2x]	This study
pQC060	2μm ampR kanMX gRNA-XI-1.Y [2x]	This study
pQC061	2μm ampR kanMX gRNA-XII-1.Y [2x]	This study
pQC062	2μm ampR kanMX gRNA-XII-5.Y [2x]	This study
