# Supplementary material for: Rewiring carbon metabolism in yeast for high level production of aromatic chemicals
Source: Nat Commun. 2019 Oct 31;10:4976. doi: 10.1038/s41467-019-12961-5 (PMC6823513; doi:10.1038/s41467-019-12961-5)
Supplement: Supplementary file 6 — Supplementary Dataset 2 [file 41467_2019_12961_MOESM6_ESM.xlsx]

## Sheet: Sheet1
Supplementary Data 1-Overview of DNA constructs used in this study
ID	DNA fragmentsa
M1	XII-2 us-GPM1p-AtPAL2-FBA1t-CYC1t-AtC4H-TDH3p-tHXT7p-AtATR2-pYX212t-ADH1t-CYB5-PGK1p-XII-2 ds
M2	X-3 us-TEF1p-ARO4 K229L CYC1t-X-3 ds
M3	X-3 us-ADH1t-ARO7 G141S -PGK1p-X-3 ds
M4	X-3 us-CYC1t-ARO4 K229L-TEF1p-PGK1p-ARO7 G141S-ADH1t-X-3 ds
M5	X-3 us-TPI1p-EcaroL-pYX212t-ADH1t-ARO7 G141S-TEF1p-PGK1p-ARO4 K229L-CYC1t-X-3 ds
M6	XI-5 us-GPM1p-ARO8-TDH2t-XI-5 ds
M7	X-2 us-GPM1p-PHA2-CYC1t-X-2 ds
M8	X-4 us-ADH1t-ARO2-TDH3p-X-4 ds
M9	X-4 us-CYC1t-ARO1-TPI1p-X-4 ds
M10	X-4 us-TDH2t-ARO3-TEF1p-X-4 ds
M11	X-4 us-CYC1t-ARO1-TPI1p-TDH3p-ARO2-ADH1t-TDH2t-ARO3-TEF1p-X-4 ds
M12	XI-3 us-TEF1p-FjTAL-TDH2t-XI-3 ds
M13	XI-3 us-TEF1p-FjTAL-TDH2t-FBA1t-ZmtyrC-TDH3p-XI-3 ds
M14	XI-3 us-TEF1p-FjTAL-TDH2t-FBA1t-GmPDH1-TDH3p-XI-3 ds
M15	XI-3 us-TEF1p-FjTAL-TDH2t-FBA1t-MtPDH1-TDH3p-XI-3 ds
M16	XII-5 us-ADH1t-Bbxfpk-TDH3p-tHXT7p-Ckpta-CYC1t-XII-5 ds
M17	X-3 us-TEF1p-ARO4-CYC1t-X-3 ds
M18	XII-5 us- tHXT7p-TKL1-FAB1t-XII-5 ds
M19	XI-2 us-tHXT7p-Seacs1L641P-CYC1t-XI-2 ds
M20	XI-2 us-tHXT7p-Ckpta-CYC1t-XI-2 ds
M21	GAL7 us-GAL1 ds
M22	XII-2 us-TDH3p
M23	XI-1 us-GAL7p-FjTAL-IDP1t-CYC1t-AtC4H-GAL2p-GAL1p-AtPAL2-TPS1t-FBA1t-MtPDH1-TDH3p-XI-1 ds
M24	XII-5 us-ADH1t-Bbxfpk-GAL1p-GAL2p-Ckpta-CYC1t-XII-5 ds
M25	XI-5 us-IDP1t-BvCYP76AD3-TDH3p-CCW12p-MjDOD-TPS1t-XI-5 ds
M26	X-2 us-TEF1p-ARO4 K229L-CYC1t-X-2 ds
M27	X-2 us-TPI1p-EcaroL-pYX212t-ADH1t-ARO7 G141S-PGK1p-TEF1p-ARO4 K229L-CYC1t-X-2 ds
M28	X-2 us-TPI1p-EcaroL-pYX212t-ADH1t-ARO7 G141S-PGK1p-TEF1p-ARO4 K229L-CYC1t-FBA1t-MtPDH1-tHXT7p-X-2 ds
M29	PFK1 us-ILV3p-PFK1 ds
M30	PFK1 us-ADH3p-PFK1 ds
M31	PFK1 us-VMA6p-PFK1 ds
M32	PFK1 us-BAT1p-PFK1 ds
M33	PFK1 us-CDC24p-PFK1 ds
M34	PFK1 us-SET3p-PFK1 ds
M35	PFK1 us-IDP1p-PFK1 ds
M36	PFK1 us-RAD1p-PFK1 ds
M37	PFK1 us-PDR3p-PFK1 ds
M38	PFK1 us-PDS1p-PFK1 ds
M39	PFK2 us-ILV3p-PFK2 ds
M40	PFK2 us-ADH3p-PFK2 ds
M41	PFK2 us-VMA6p-PFK2 ds
M42	PFK2 us-BAT1p-PFK2 ds
M43	PFK2 us-CDC24p-PFK2 ds
M44	PFK2 us-SET3p-PFK2 ds
M45	PFK2 us-IDP1p-PFK2 ds
M46	PFK2 us-RAD1p-PFK2 ds
M47	PFK2 us-PDR3p-PFK2 ds
M48	PFK2 us-PDS1p-PFK2 ds
M49	PYK1 us-RPS11Bp-PYK1 ds
M50	PYK1 us-RPL23Ap-PYK1 ds
M51	PYK1 us-YDJ1p-PYK1 ds
M52	PYK1 us-PRE2p-PYK1 ds
M53	PYK1 us-RPA12p-PYK1 ds
M54	PYK1 us-ALD5p-PYK1 ds
M55	PYK1 us-IPP1p-PYK1 ds
M56	PYK1 us-LYS20p-PYK1 ds
M57	PYK1 us-HXT7p-PYK1 ds
M58	PYK1 us-ACS12p-PYK1 ds
M59	XI-1 us-GAL7p-FjTAL-IDP1t-CYC1t-AtC4H-GAL2p-GAL1p-AtPAL2-TPS1t-FBA1
	t-CYB5-GAL10p-GAL1p-AtATR2-ADH1t-XI-1 ds
M60	XII-1 us-GAL2p-At4CL1-VvSTS-ADH1t-XII-1 ds
M61	XI-3 us-GAL1p-ACC1S659A, S1157A-TDH2t-XI-3 ds
	a p, indicates promoter; t, indicates terminator; underline, indicates up-stream (us) and down-stream (ds) sequences of Cas9-targeting locus for homologous recombination.
