# Supplementary material for: Rewiring carbon metabolism in yeast for high level production of aromatic chemicals
Source: Nat Commun. 2019 Oct 31;10:4976. doi: 10.1038/s41467-019-12961-5 (PMC6823513; doi:10.1038/s41467-019-12961-5)
Supplement: Supplementary file 7 — Supplementary Dataset 3 [file 41467_2019_12961_MOESM7_ESM.xlsx]

## Sheet: Sheet1
Supplementary Data 3-S. cerevisiae strains used in this study
Strain ID	Relevant genotype	Parental strain	Origin
IMX581	MATa ura3-52 can1∆::cas9-natNT2 TRP1 LEU2 HIS3
QL01	MATa ura3-52 can1∆::cas9-natNT2 TRP1 LEU2 HIS3 XII-2::(GPM1p-AtPAL2-FBA1t)+(TDH3p-AtC4H-CYC1t)+(tHXT7p-AtATR2-pYX212t)+(PGK1p-CYB5-ADH1t) pQC007	IMX581	Mans, R. et al. CRISPR/Cas9: a molecular Swiss army knife for simultaneous introduction of multiple genetic modifications in Saccharomyces cerevisiae. FEMS Yeast Res 15 (2015).
QL02	MATa ura3-52 can1∆::cas9-natNT2 TRP1 LEU2 HIS3 XII-2::(GPM1p-AtPAL2-FBA1t)+(TDH3p-AtC4H-CYC1t)+(tHXT7p-AtATR2-pYX212t)+(PGK1p-CYB5-ADH1t) X-3::(TEF1p-ARO4 K229L-CYC1t) pQC005	QL01	This study
QL03	MATa ura3-52 can1∆::cas9-natNT2 TRP1 LEU2 HIS3 XII-2::(GPM1p-AtPAL2-FBA1t)+(TDH3p-AtC4H-CYC1t)+(tHXT7p-AtATR2-pYX212t)+(PGK1p-CYB5-ADH1t) X-3::(PGK1p-ARO7 G141S-ADH1t) pQC005	QL01	This study
QL04	MATa ura3-52 can1∆::cas9-natNT2 TRP1 LEU2 HIS3 XII-2::(GPM1p-AtPAL2-FBA1t)+(TDH3p-AtC4H-CYC1t)+(tHXT7p-AtATR2-pYX212t)+(PGK1p-CYB5-ADH1t) X-3:: (TEF1p-ARO4 K229L-CYC1t)+(PGK1p-ARO7 G141S-ADH1t) pQC005	QL01	This study
QL05	MATa ura3-52 can1∆::cas9-natNT2 TRP1 LEU2 HIS3 XII-2::(GPM1p-AtPAL2-FBA1t)+(TDH3p-AtC4H-CYC1t)+(tHXT7p-AtATR2-pYX212t)+(PGK1p-CYB5-ADH1t) X-3::(TPI1p-EcaroL-pYX212t)+(ADH1t-ARO7 G141S-TEF1p)+(PGK1p-ARO4 K229L-CYC1t) pQC005	QL01	This study
QL06	MATa ura3-52 can1∆::cas9-natNT2 TRP1 LEU2 HIS3 XII-2::(GPM1p-AtPAL2-FBA1t)+(TDH3p-AtC4H-CYC1t)+(tHXT7p-AtATR2-pYX212t)+(PGK1p-CYB5-ADH1t) X-3::(TPI1p-EcaroL-pYX212t)+(ADH1t-ARO7 G141S-TEF1p)+(PGK1p-ARO4 K229L-CYC1t) XI-5::(GPM1p-ARO8-TDH2t) pQC009	QL05	This study
QL07	MATa ura3-52 can1∆::cas9-natNT2 TRP1 LEU2 HIS3 XII-2::(GPM1p-AtPAL2-FBA1t)+(TDH3p-AtC4H-CYC1t)+(tHXT7p-AtATR2-pYX212t)+(PGK1p-CYB5-ADH1t) X-3::(TPI1p-EcaroL-pYX212t)+(ADH1t-ARO7 G141S-TEF1p)+(PGK1p-ARO4 K229L-CYC1t) X-2::( GPM1p-PHA2-CYC1t) pQC029	QL05	This study
QL08	MATa ura3-52 can1∆::cas9-natNT2 TRP1 LEU2 HIS3 XII-2::(GPM1p-AtPAL2-FBA1t)+(TDH3p-AtC4H-CYC1t)+(tHXT7p-AtATR2-pYX212t)+(PGK1p-CYB5-ADH1t) X-3::(TPI1p-EcaroL-pYX212t)+(ADH1t-ARO7 G141S-TEF1p)+(PGK1p-ARO4 K229L-CYC1t) X-4::( ADH1t-ARO2-TDH3p) pQC008	QL05	This study
QL09	MATa ura3-52 can1∆::cas9-natNT2 TRP1 LEU2 HIS3 XII-2::(GPM1p-AtPAL2-FBA1t)+(TDH3p-AtC4H-CYC1t)+(tHXT7p-AtATR2-pYX212t)+(PGK1p-CYB5-ADH1t) X-3::(TPI1p-EcaroL-pYX212t)+(ADH1t-ARO7 G141S-TEF1p)+(PGK1p-ARO4 K229L-CYC1t) X-4::(CYC1t-ARO1-TPI1p) pQC008	QL05	This study
QL10	MATa ura3-52 can1∆::cas9-natNT2 TRP1 LEU2 HIS3 XII-2::(GPM1p-AtPAL2-FBA1t)+(TDH3p-AtC4H-CYC1t)+(tHXT7p-AtATR2-pYX212t)+(PGK1p-CYB5-ADH1t) X-3::(TPI1p-EcaroL-pYX212t)+(ADH1t-ARO7 G141S-TEF1p)+(PGK1p-ARO4 K229L-CYC1t) X-4::(TDH2t-ARO3-TEF1p) pQC008	QL05	This study
QL11	MATa ura3-52 can1∆::cas9-natNT2 TRP1 LEU2 HIS3 XII-2::(GPM1p-AtPAL2-FBA1t)+(TDH3p-AtC4H-CYC1t)+(tHXT7p-AtATR2-pYX212t)+(PGK1p-CYB5-ADH1t) X-3::(TPI1p-EcaroL-pYX212t)+(ADH1t-ARO7 G141S-TEF1p)+(PGK1p-ARO4 K229L-CYC1t) X-4::(CYC1t-ARO1-TPI1p)+(TDH3p-ARO2-ADH1t)+(TDH2t-ARO3-TEF1p) pQC008	QL05	This study
QL12	MATa ura3-52 can1∆::cas9-natNT2 TRP1 LEU2 HIS3 XII-2::(GPM1p-AtPAL2-FBA1t)+(TDH3p-AtC4H-CYC1t)+(tHXT7p-AtATR2-pYX212t)+(PGK1p-CYB5-ADH1t) X-3::(TPI1p-EcaroL-pYX212t)+(ADH1t-ARO7 G141S-TEF1p)+(PGK1p-ARO4 K229L-CYC1t) X-4::(CYC1t-ARO1-TPI1p)+(TDH3p-ARO2-ADH1t)+(TDH2t-ARO3-TEF1p) X-2::( GPM1p-PHA2-CYC1t) pQC029	QL11	This study
QL13	MATa ura3-52 can1∆::cas9-natNT2 TRP1 LEU2 HIS3 XI-3::(TEF1p-FjTAL-TDH2t) pQC006	IMX581	This study
QL14	MATa ura3-52 can1∆::cas9-natNT2 TRP1 LEU2 HIS3 XI-3::(TEF1p-FjTAL-TDH2t) X-3::(TEF1p-ARO4 K229L-CYC1t) pQC005	QL13	This study
QL15	MATa ura3-52 can1∆::cas9-natNT2 TRP1 LEU2 HIS3 XI-3::(TEF1p-FjTAL-TDH2t) X-3:: (TEF1p-ARO4 K229L-CYC1t)+(PGK1p-ARO7 G141S-ADH1t) pQC005	QL13	This study
QL16	MATa ura3-52 can1∆::cas9-natNT2 TRP1 LEU2 HIS3 XI-3::(TEF1p-FjTAL-TDH2t) X-3::(TPI1p-EcaroL-pYX212t)+(ADH1t-ARO7 G141S-TEF1p)+(PGK1p-ARO4 K229L-CYC1t) pQC005	QL13	This study
QL264	MATa ura3-52 can1∆::cas9-natNT2 TRP1 LEU2 HIS3 pdc5∆ aro10∆ XI-3::(TEF1p-FjTAL-TDH2t) X-3::(TPI1p-EcaroL-pYX212t)+(ADH1t-ARO7 G141S-TEF1p)+(PGK1p-ARO4 K229L-CYC1t) pQC184	QL16	This study
QL17	MATa ura3-52 can1∆::cas9-natNT2 TRP1 LEU2 HIS3 MATa ura3-52 can1∆::cas9-natNT2 TRP1 LEU2 HIS3 XI-3::(TEF1p-FjTAL-TDH2t) X-3::(TPI1p-EcaroL-pYX212t)+(ADH1t-ARO7 G141S-TEF1p)+(PGK1p-ARO4 K229L-CYC1t) X-4::(CYC1t-ARO1-TPI1p)+(TDH3p-ARO2-ADH1t)+(TDH2t-ARO3-TEF1p) pQC008	QL16	This study
QL18	MATa ura3-52 can1∆::cas9-natNT2 TRP1 LEU2 HIS3 XII-2::(GPM1p-AtPAL2-FBA1t)+(TDH3p-AtC4H-CYC1t)+(tHXT7p-AtATR2-pYX212t)+(PGK1p-CYB5-ADH1t) X-3::(TPI1p-EcaroL-pYX212t)+(ADH1t-ARO7 G141S-TEF1p)+(PGK1p-ARO4 K229L-CYC1t) X-4::(CYC1t-ARO1-TPI1p)+(TDH3p-ARO2-ADH1t)+(TDH2t-ARO3-TEF1p) XI-3::(TEF1p-FjTAL-TDH2t) pQC006	QL11	This study
QL19	MATa ura3-52 can1∆::cas9-natNT2 TRP1 LEU2 HIS3 XII-2::(GPM1p-AtPAL2-FBA1t)+(TDH3p-AtC4H-CYC1t)+(tHXT7p-AtATR2-pYX212t)+(PGK1p-CYB5-ADH1t) X-3::(TPI1p-EcaroL-pYX212t)+(ADH1t-ARO7 G141S-TEF1p)+(PGK1p-ARO4 K229L-CYC1t) X-4::(CYC1t-ARO1-TPI1p)+(TDH3p-ARO2-ADH1t)+(TDH2t-ARO3-TEF1p) XI-3::(TEF1p-FjTAL-TDH2t)+(FBA1t-ZmtyrC-TDH3p) pQC006	QL11	This study
QL20	MATa ura3-52 can1∆::cas9-natNT2 TRP1 LEU2 HIS3 XII-2::(GPM1p-AtPAL2-FBA1t)+(TDH3p-AtC4H-CYC1t)+(tHXT7p-AtATR2-pYX212t)+(PGK1p-CYB5-ADH1t) X-3::(TPI1p-EcaroL-pYX212t)+(ADH1t-ARO7 G141S-TEF1p)+(PGK1p-ARO4 K229L-CYC1t) X-4::(CYC1t-ARO1-TPI1p)+(TDH3p-ARO2-ADH1t)+(TDH2t-ARO3-TEF1p) XI-3::(TEF1p-FjTAL-TDH2t)+(FBA1t-GmPDH1-TDH3p) pQC006	QL11	This study
QL21	MATa ura3-52 can1∆::cas9-natNT2 TRP1 LEU2 HIS3 XII-2::(GPM1p-AtPAL2-FBA1t)+(TDH3p-AtC4H-CYC1t)+(tHXT7p-AtATR2-pYX212t)+(PGK1p-CYB5-ADH1t) X-3::(TPI1p-EcaroL-pYX212t)+(ADH1t-ARO7 G141S-TEF1p)+(PGK1p-ARO4 K229L-CYC1t) X-4::(CYC1t-ARO1-TPI1p)+(TDH3p-ARO2-ADH1t)+(TDH2t-ARO3-TEF1p) XI-3::(TEF1p-FjTAL-TDH2t)+(FBA1t-MtPDH1-TDH3p) pQC006	QL11	This study
QL158	MATa ura3-52 can1∆::cas9-natNT2 TRP1 LEU2 HIS3 pdc5∆ aro10∆ XII-2::(GPM1p-AtPAL2-FBA1t)+(TDH3p-AtC4H-CYC1t)+(tHXT7p-AtATR2-pYX212t)+(PGK1p-CYB5-ADH1t) X-3::(TPI1p-EcaroL-pYX212t)+(ADH1t-ARO7 G141S-TEF1p)+(PGK1p-ARO4 K229L-CYC1t) X-4::(CYC1t-ARO1-TPI1p)+(TDH3p-ARO2-ADH1t)+(TDH2t-ARO3-TEF1p) XI-3::(TEF1p-FjTAL-TDH2t)+(FBA1t-MtPDH1-TDH3p) pQC184	QL21	This study
QL22	MATa ura3-52 can1∆::cas9-natNT2 TRP1 LEU2 HIS3 XII-2::(GPM1p-AtPAL2-FBA1t)+(TDH3p-AtC4H-CYC1t)+(tHXT7p-AtATR2-pYX212t)+(PGK1p-CYB5-ADH1t) XII-5::(ADH1t-Bbxfpk-TDH3p)+(tHXT7p-Ckpta-CYC1t) pQC033	QL01	This study
QL23	MATa ura3-52 can1∆::cas9-natNT2 TRP1 LEU2 HIS3 XII-2::(GPM1p-AtPAL2-FBA1t)+(TDH3p-AtC4H-CYC1t)+(tHXT7p-AtATR2-pYX212t)+(PGK1p-CYB5-ADH1t) XII-5::(ADH1t-Bbxfpk-TDH3p)+(tHXT7p-Ckpta-CYC1t) X-3::(TEF1p-ARO4 K229L-CYC1t) pQC190	QL01	This study
QL24	MATa ura3-52 can1∆::cas9-natNT2 TRP1 LEU2 HIS3 XII-2::(GPM1p-AtPAL2-FBA1t)+(TDH3p-AtC4H-CYC1t)+(tHXT7p-AtATR2-pYX212t)+(PGK1p-CYB5-ADH1t) XII-5::(ADH1t-Bbxfpk-TDH3p)+(tHXT7p-Ckpta-CYC1t) X-3::(CYC1t-ARO4 K229L-TEF1)+(PGK1p-ARO7 G141S-ADH1t) pQC190	QL01	This study
QL25	MATa ura3-52 can1∆::cas9-natNT2 TRP1 LEU2 HIS3 XII-2::(GPM1p-AtPAL2-FBA1t)+(TDH3p-AtC4H-CYC1t)+(tHXT7p-AtATR2-pYX212t)+(PGK1p-CYB5-ADH1t) XII-5::(ADH1t-Bbxfpk-TDH3p)+(tHXT7p-Ckpta-CYC1t) X-3::(TEF1p-ARO4-CYC1t) pQC005	QL22	This study
QL27	MATa ura3-52 can1∆::cas9-natNT2 TRP1 LEU2 HIS3 XI-3::(TEF1p-FjTAL-TDH2t) XII-5::(ADH1t-Bbxfpk-TDH3p)+(tHXT7p-Ckpta-CYC1t) pQC033	QL13	This study
QL28	MATa ura3-52 can1∆::cas9-natNT2 TRP1 LEU2 HIS3 XI-3::(TEF1p-FjTAL-TDH2t) XII-5::(ADH1t-Bbxfpk-TDH3p)+(tHXT7p-Ckpta-CYC1t) X-3::(TEF1p-ARO4 K229L-CYC1t) pQC190	QL13	This study
QL30	MATa ura3-52 can1∆::cas9-natNT2 TRP1 LEU2 HIS3 XI-3::(TEF1p-FjTAL-TDH2t) XII-5::(ADH1t-Bbxfpk-TDH3p)+(tHXT7p-Ckpta-CYC1t) X-3::(CYC1t-ARO4 K229L-TEF1)+(PGK1p-ARO7 G141S-ADH1t) pQC190	QL13	This study
QL294	MATa ura3-52 can1∆::cas9-natNT2 TRP1 LEU2 HIS3 gpp1∆ XI-3::(TEF1p-FjTAL-TDH2t) XII-5::(ADH1t-Bbxfpk-TDH3p)+(tHXT7p-Ckpta-CYC1t) X-3::(CYC1t-ARO4 K229L-TEF1)+(PGK1p-ARO7 G141S-ADH1t) pQC157	QL30	This study
QL31	MATa ura3-52 can1∆::cas9-natNT2 TRP1 LEU2 HIS3 XII-2::(GPM1p-AtPAL2-FBA1t)+(TDH3p-AtC4H-CYC1t)+(tHXT7p-AtATR2-pYX212t)+(PGK1p-CYB5-ADH1t) XII-5::(ADH1t-Bbxfpk-TDH3p)+(tHXT7p-Ckpta-CYC1t) X-3::(CYC1t-ARO4 K229L-TEF1)+(PGK1p-ARO7 G141S-ADH1t) XII-5::(tHXT7p-TKL1-FAB1t) pQC008	QL24	This study
QL32	MATa ura3-52 can1∆::cas9-natNT2 TRP1 LEU2 HIS3 gpp1∆ XII-2::(GPM1p-AtPAL2-FBA1t)+(TDH3p-AtC4H-CYC1t)+(tHXT7p-AtATR2-pYX212t)+(PGK1p-CYB5-ADH1t) XII-5::(ADH1t-Bbxfpk-TDH3p)+(tHXT7p-Ckpta-CYC1t) X-3::(CYC1t-ARO4 K229L-TEF1)+(PGK1p-ARO7 G141S-ADH1t) pQC157	QL24	This study
QL33	MATa ura3-52 can1∆::cas9-natNT2 TRP1 LEU2 HIS3 XII-2::(GPM1p-AtPAL2-FBA1t)+(TDH3p-AtC4H-CYC1t)+(tHXT7p-AtATR2-pYX212t)+(PGK1p-CYB5-ADH1t) XII-5::(ADH1t-Bbxfpk-TDH3p)+(tHXT7p-Ckpta-CYC1t) X-3::(CYC1t-ARO4 K229L-TEF1)+(PGK1p-ARO7 G141S-ADH1t) XI-2::(tHXT7p-Seacs1 L641P-CYC1t) pQC130	QL24	This study
QL34	MATa ura3-52 can1∆::cas9-natNT2 TRP1 LEU2 HIS3 XII-2::(GPM1p-AtPAL2-FBA1t)+(TDH3p-AtC4H-CYC1t)+(tHXT7p-AtATR2-pYX212t)+(PGK1p-CYB5-ADH1t) XII-5::(ADH1t-Bbxfpk-TDH3p)+(tHXT7p-Ckpta-CYC1t) X-3::(CYC1t-ARO4 K229L-TEF1)+(PGK1p-ARO7 G141S-ADH1t) XI-2::(tHXT7p-Ckpta-CYC1t) pQC130	QL24	This study
QL290	MATa ura3-52 can1∆::cas9-natNT2 TRP1 LEU2 HIS3 gpp1∆ XII-2::(GPM1p-AtPAL2-FBA1t)+(TDH3p-AtC4H-CYC1t)+(tHXT7p-AtATR2-pYX212t)+(PGK1p-CYB5-ADH1t) XII-5::(ADH1t-Bbxfpk-TDH3p)+(tHXT7p-Ckpta-CYC1t) pQC157	QL22	This study
QL291	MATa ura3-52 can1∆::cas9-natNT2 TRP1 LEU2 HIS3 gpp1∆ XII-2::(GPM1p-AtPAL2-FBA1t)+(TDH3p-AtC4H-CYC1t)+(tHXT7p-AtATR2-pYX212t)+(PGK1p-CYB5-ADH1t) X-3::(TEF1p-ARO4 K229L-CYC1t) pQC157	QL02	This study
QL292	MATa ura3-52 can1∆::cas9-natNT2 TRP1 LEU2 HIS3 gpp1∆ XII-2::(GPM1p-AtPAL2-FBA1t)+(TDH3p-AtC4H-CYC1t)+(tHXT7p-AtATR2-pYX212t)+(PGK1p-CYB5-ADH1t) XII-5::(ADH1t-Bbxfpk-TDH3p)+(tHXT7p-Ckpta-CYC1t) X-3::(TEF1p-ARO4 K229L-CYC1t) pQC157	QL23	This study
QL293	MATa ura3-52 can1∆::cas9-natNT2 TRP1 LEU2 HIS3 gpp1∆ XII-2::(GPM1p-AtPAL2-FBA1t)+(TDH3p-AtC4H-CYC1t)+(tHXT7p-AtATR2-pYX212t)+(PGK1p-CYB5-ADH1t) X-3:: (TEF1p-ARO4 K229L-CYC1t)+(PGK1p-ARO7 G141S-ADH1t) pQC157	QL04	This study
QL35	MATa ura3-52 can1∆::cas9-natNT2 TRP1 LEU2 HIS3 gpp1∆ XII-2::(GPM1p-AtPAL2-FBA1t)+(TDH3p-AtC4H-CYC1t)+(tHXT7p-AtATR2-pYX212t)+(PGK1p-CYB5-ADH1t) X-3::(TEF1p-ARO4-CYC1t) XII-5::(ADH1t-Bbxfpk-TDH3p)+(tHXT7p-Ckpta-CYC1t) pQC162	QL25	This study
QL141	MATa ura3-52 can1∆::cas9-natNT2 TRP1 LEU2 HIS3 gal7/10/1∆ XII-2::( TDH3p-tHXT7p-AtATR2-pYX212t)+(PGK1p-CYB5-ADH1t) X-3::(TPI1p-EcaroL-pYX212t)+(ADH1t-ARO7 G141S-TEF1p)+(PGK1p-ARO4 K229L-CYC1t) X-4::(CYC1t-ARO1-TPI1p)+(TDH3p-ARO2-ADH1t)+(TDH2t-ARO3-TEF1p) X-2::( GPM1p-PHA2-CYC1t) pQC126	QL12	This study
QL36	MATa ura3-52 can1∆::cas9-natNT2 TRP1 LEU2 HIS3 gal7/10/1∆ XII-2::( TDH3p-tHXT7p-AtATR2-pYX212t)+(PGK1p-CYB5-ADH1t) X-3::(TPI1p-EcaroL-pYX212t)+(ADH1t-ARO7 G141S-TEF1p)+(PGK1p-ARO4 K229L-CYC1t) X-4::(CYC1t-ARO1-TPI1p)+(TDH3p-ARO2-ADH1t)+(TDH2t-ARO3-TEF1p) X-2::( GPM1p-PHA2-CYC1t) XI-1::(GAL7p-FjTAL-IDP1t)+(CYC1t-AtC4H-GAL2p)+(GAL1p-AtPAL2-TPS1t)+(FBA1t-MtPDH1-TDH3p) pQC030	QL141	This study
QL37	MATa ura3-52 can1∆::cas9-natNT2 TRP1 LEU2 HIS3 gal7/10/1∆ gpp1∆ XII-2::( TDH3p-tHXT7p-AtATR2-pYX212t)+(PGK1p-CYB5-ADH1t) X-3::(TPI1p-EcaroL-pYX212t)+(ADH1t-ARO7 G141S-TEF1p)+(PGK1p-ARO4 K229L-CYC1t) X-4::(CYC1t-ARO1-TPI1p)+(TDH3p-ARO2-ADH1t)+(TDH2t-ARO3-TEF1p) X-2::( GPM1p-PHA2-CYC1t) XI-1::(GAL7p-FjTAL-IDP1t)+(CYC1t-AtC4H-GAL2p)+(GAL1p-AtPAL2-TPS1t)+(FBA1t-MtPDH1-TDH3p) XII-5::(ADH1t-Bbxfpk-TDH3…	QL36	This study
QL38	MATa ura3-52 can1∆::cas9-natNT2 TRP1 LEU2 HIS3 gal7/10/1∆ gpp1∆ XII-2::( TDH3p-tHXT7p-AtATR2-pYX212t)+(PGK1p-CYB5-ADH1t) X-3::(TPI1p-EcaroL-pYX212t)+(ADH1t-ARO7 G141S-TEF1p)+(PGK1p-ARO4 K229L-CYC1t) X-4::(CYC1t-ARO1-TPI1p)+(TDH3p-ARO2-ADH1t)+(TDH2t-ARO3-TEF1p) X-2::( GPM1p-PHA2-CYC1t) XI-1::(GAL7p-FjTAL-IDP1t)+(CYC1t-AtC4H-GAL2p)+(GAL1p-AtPAL2-TPS1t)+(FBA1t-MtPDH1-TDH3p) XII-5::(ADH1t-Bbxfpk-GAL1…	QL36	This study
QL39	MATa ura3-52 can1∆::cas9-natNT2 TRP1 LEU2 HIS3 gal7/10/1∆ XII-2::(GPM1p-AtPAL2-FBA1t)+(TDH3p-AtC4H-CYC1t)+(tHXT7p-AtATR2-pYX212t)+(PGK1p-CYB5-ADH1t) X-3:: (TEF1p-ARO4 K229L-CYC1t)+(PGK1p-ARO7 G141S-ADH1t) XII-5::(ADH1t-Bbxfpk-GAL1p)+(GAL2p-Ckpta-CYC1t) pQC128	QL04	This study
QL271	MATa ura3-52 can1∆::cas9-natNT2 TRP1 LEU2 HIS3 gal7/10/1∆ gpp1∆ XII-2::(GPM1p-AtPAL2-FBA1t)+(TDH3p-AtC4H-CYC1t)+(tHXT7p-AtATR2-pYX212t)+(PGK1p-CYB5-ADH1t) X-3:: (TEF1p-ARO4 K229L-CYC1t)+(PGK1p-ARO7 G141S-ADH1t) XII-5::(ADH1t-Bbxfpk-GAL1p)+(GAL2p-Ckpta-CYC1t) pQC157	QL39	This study
QL288	MATa ura3-52 can1∆::cas9-natNT2 TRP1 LEU2 HIS3 gal7/10/1∆ gpp1∆ XII-2::(GPM1p-AtPAL2-FBA1t)+(TDH3p-AtC4H-CYC1t)+(tHXT7p-AtATR2-pYX212t)+(PGK1p-CYB5-ADH1t) X-3:: (TEF1p-ARO4 K229L-CYC1t)+(PGK1p-ARO7 G141S-ADH1t) XII-5::(ADH1t-Bbxfpk-GAL1p)+(GAL2p-Ckpta-CYC1t) X-2::( GPM1p-PHA2-CYC1t) pQC161	QL39	This study
QL40	MATa ura3-52 can1∆::cas9-natNT2 TRP1 LEU2 HIS3 XI-5::(IDP1t-BvCYP76AD3-TDH3p)+(CCW12p-MjDOD-TPS1t) pQC009	IMX581	This study
QL41	MATa ura3-52 can1∆::cas9-natNT2 TRP1 LEU2 HIS3 XI-5::(IDP1t-BvCYP76AD3-TDH3p)+(CCW12p-MjDOD-TPS1t) X-2::(TEF1p-ARO4 K229L-CYC1t) pQC159	IMX581	This study
QL42	MATa ura3-52 can1∆::cas9-natNT2 TRP1 LEU2 HIS3 XI-5::(IDP1t-BvCYP76AD3-TDH3p)+(CCW12p-MjDOD-TPS1t) X-2::(TPI1p-EcaroL-pYX212t)+(ADH1t-ARO7 G141S-PGK1p)+(TEF1p-ARO4 K229L-CYC1t) pQC159	IMX581	This study
QL43	MATa ura3-52 can1∆::cas9-natNT2 TRP1 LEU2 HIS3 XI-5::(IDP1t-BvCYP76AD3-TDH3p)+(CCW12p-MjDOD-TPS1t) X-2::(TPI1p-EcaroL-pYX212t)+(ADH1t-ARO7*-PGK1p)+(TEF1p-ARO4 K229L-CYC1t)+(FBA1t-MtPDH1-tHXT7p) pQC159	IMX581	This study
QL44	MATa ura3-52 can1∆::cas9-natNT2 TRP1 LEU2 HIS3 gpp1∆ XI-5::(IDP1t-BvCYP76AD3-TDH3p)+(CCW12p-MjDOD-TPS1t) XII-5::(ADH1t-Bbxfpk-TDH3p)+(tHXT7p-Ckpta-CYC1t) pQC162	QL40	This study
QL45	MATa ura3-52 can1∆::cas9-natNT2 TRP1 LEU2 HIS3 gpp1∆ XI-5::(IDP1t-BvCYP76AD3-TDH3p)+(CCW12p-MjDOD-TPS1t) X-2::(TEF1p-ARO4 K229L-CYC1t) XII-5::(ADH1t-Bbxfpk-TDH3p)+(tHXT7p-Ckpta-CYC1t) pQC162	QL41	This study
QL46	MATa ura3-52 can1∆::cas9-natNT2 TRP1 LEU2 HIS3 gpp1∆ XI-5::(IDP1t-BvCYP76AD3-TDH3p)+(CCW12p-MjDOD-TPS1t) X-2::(TPI1p-EcaroL-pYX212t)+(ADH1t-ARO7 G141S-PGK1p)+(TEF1p-ARO4 K229L-CYC1t) XII-5::(ADH1t-Bbxfpk-TDH3p)+(tHXT7p-Ckpta-CYC1t) pQC162	QL42	This study
QL47	MATa ura3-52 can1∆::cas9-natNT2 TRP1 LEU2 HIS3 gpp1∆ XI-5::(IDP1t-BvCYP76AD3-TDH3p)+(CCW12p-MjDOD-TPS1t) X-2::(TPI1p-EcaroL-pYX212t)+(ADH1t-ARO7*-PGK1p)+(TEF1p-ARO4 K229L-CYC1t)+(FBA1t-MtPDH1-tHXT7p) XII-5::(ADH1t-Bbxfpk-TDH3p)+(tHXT7p-Ckpta-CYC1t) pQC162	QL43	This study
QL48-1	MATa ura3-52 can1∆::cas9-natNT2 TRP1 LEU2 HIS3 gpp1∆ XI-5::(IDP1t-BvCYP76AD3-TDH3p)+(CCW12p-MjDOD-TPS1t) X-2::(TEF1p-ARO4 K229L-CYC1t) XII-5::(ADH1t-Bbxfpk-TDH3p)+(tHXT7p-Ckpta-CYC1t) pfk1::(CDC24p-PFK1) pfk2::(SET3p-PFK2) pyk1::(LYS20p-PYK1) pQC156	QL45	This study
QL48-2	MATa ura3-52 can1∆::cas9-natNT2 TRP1 LEU2 HIS3 gpp1∆ XI-5::(IDP1t-BvCYP76AD3-TDH3p)+(CCW12p-MjDOD-TPS1t) X-2::(TEF1p-ARO4 K229L-CYC1t) XII-5::(ADH1t-Bbxfpk-TDH3p)+(tHXT7p-Ckpta-CYC1t) pfk1::(SET3p-PFK1) pfk2::(CDC24p-PFK2) pyk1::(ALD5p-PYK1) pQC156	QL45	This study
QL48-3	MATa ura3-52 can1∆::cas9-natNT2 TRP1 LEU2 HIS3 gpp1∆ XI-5::(IDP1t-BvCYP76AD3-TDH3p)+(CCW12p-MjDOD-TPS1t) X-2::(TEF1p-ARO4 K229L-CYC1t) XII-5::(ADH1t-Bbxfpk-TDH3p)+(tHXT7p-Ckpta-CYC1t) pfk1::(IDP1p-PFK1) pfk2::(ADH3p-PFK2) pyk1::(ALD5p-PYK1) pQC156	QL45	This study
QL48-4	MATa ura3-52 can1∆::cas9-natNT2 TRP1 LEU2 HIS3 gpp1∆ XI-5::(IDP1t-BvCYP76AD3-TDH3p)+(CCW12p-MjDOD-TPS1t) X-2::(TEF1p-ARO4 K229L-CYC1t) XII-5::(ADH1t-Bbxfpk-TDH3p)+(tHXT7p-Ckpta-CYC1t) pfk1::(BAT1p-PFK1) pfk2::(IDP1p-PFK2) pyk1::(ALD5p-PYK1) pQC156	QL45	This study
QL48-5	MATa ura3-52 can1∆::cas9-natNT2 TRP1 LEU2 HIS3 gpp1∆ XI-5::(IDP1t-BvCYP76AD3-TDH3p)+(CCW12p-MjDOD-TPS1t) X-2::(TEF1p-ARO4 K229L-CYC1t) XII-5::(ADH1t-Bbxfpk-TDH3p)+(tHXT7p-Ckpta-CYC1t) pfk1::(VMA6p-PFK1) pfk2::(BAT1p-PFK2) pyk1::(ALD5p-PYK1) pQC156	QL45	This study
QL48-6	MATa ura3-52 can1∆::cas9-natNT2 TRP1 LEU2 HIS3 gpp1∆ XI-5::(IDP1t-BvCYP76AD3-TDH3p)+(CCW12p-MjDOD-TPS1t) X-2::(TEF1p-ARO4 K229L-CYC1t) XII-5::(ADH1t-Bbxfpk-TDH3p)+(tHXT7p-Ckpta-CYC1t) pfk1::(SET3p-PFK1) pfk2::(IDP1p-PFK2) pyk1::(LYS20p-PYK1) pQC156	QL45	This study
QL48-7	MATa ura3-52 can1∆::cas9-natNT2 TRP1 LEU2 HIS3 gpp1∆ XI-5::(IDP1t-BvCYP76AD3-TDH3p)+(CCW12p-MjDOD-TPS1t) X-2::(TEF1p-ARO4 K229L-CYC1t) XII-5::(ADH1t-Bbxfpk-TDH3p)+(tHXT7p-Ckpta-CYC1t) pfk1::(SET3p-PFK1) pfk2::(ILV3p-PFK2) pyk1::(LYS20p-PYK1) pQC156	QL45	This study
QL48-8	MATa ura3-52 can1∆::cas9-natNT2 TRP1 LEU2 HIS3 gpp1∆ XI-5::(IDP1t-BvCYP76AD3-TDH3p)+(CCW12p-MjDOD-TPS1t) X-2::(TEF1p-ARO4 K229L-CYC1t) XII-5::(ADH1t-Bbxfpk-TDH3p)+(tHXT7p-Ckpta-CYC1t) pfk1::(ILV3p-PFK1) pfk2::(CDC24p-PFK2) pyk1::(LYS20p-PYK1) pQC156	QL45	This study
QL49	MATa ura3-52 can1∆::cas9-natNT2 TRP1 LEU2 HIS3 gal7/10/1∆ gpp1∆ XII-2::( TDH3p-tHXT7p-AtATR2-pYX212t)+(PGK1p-CYB5-ADH1t) X-3::(TPI1p-EcaroL-pYX212t)+(ADH1t-ARO7 G141S-TEF1p)+(PGK1p-ARO4 K229L-CYC1t) X-4::(CYC1t-ARO1-TPI1p)+(TDH3p-ARO2-ADH1t)+(TDH2t-ARO3-TEF1p) X-2::( GPM1p-PHA2-CYC1t) XI-1::(GAL7p-FjTAL-IDP1t)+(CYC1t-AtC4H-GAL2p)+(GAL1p-AtPAL2-TPS1t)+(FBA1t-MtPDH1-TDH3p) XII-5::(ADH1t-Bbxfpk-GAL1…	QL38	This study
QL50	MATa ura3-52 can1∆::cas9-natNT2 TRP1 LEU2 HIS3 gal7/10/1∆ gpp1∆ XII-2::( TDH3p-tHXT7p-AtATR2-pYX212t)+(PGK1p-CYB5-ADH1t) X-3::(TPI1p-EcaroL-pYX212t)+(ADH1t-ARO7 G141S-TEF1p)+(PGK1p-ARO4 K229L-CYC1t) X-4::(CYC1t-ARO1-TPI1p)+(TDH3p-ARO2-ADH1t)+(TDH2t-ARO3-TEF1p) X-2::( GPM1p-PHA2-CYC1t) XI-1::(GAL7p-FjTAL-IDP1t)+(CYC1t-AtC4H-GAL2p)+(GAL1p-AtPAL2-TPS1t)+(FBA1t-MtPDH1-TDH3p) XII-5::(ADH1t-Bbxfpk-GAL1…	QL38	This study
QL51	MATa ura3-52 can1∆::cas9-natNT2 TRP1 LEU2 HIS3 gal7/10/1∆ gpp1∆ XII-2::( TDH3p-tHXT7p-AtATR2-pYX212t)+(PGK1p-CYB5-ADH1t) X-3::(TPI1p-EcaroL-pYX212t)+(ADH1t-ARO7 G141S-TEF1p)+(PGK1p-ARO4 K229L-CYC1t) X-4::(CYC1t-ARO1-TPI1p)+(TDH3p-ARO2-ADH1t)+(TDH2t-ARO3-TEF1p) X-2::( GPM1p-PHA2-CYC1t) XI-1::(GAL7p-FjTAL-IDP1t)+(CYC1t-AtC4H-GAL2p)+(GAL1p-AtPAL2-TPS1t)+(FBA1t-MtPDH1-TDH3p) XII-5::(ADH1t-Bbxfpk-GAL1…	QL38	This study
QL52	MATa ura3-52 can1∆::cas9-natNT2 TRP1 LEU2 HIS3 gal7/10/1∆ gpp1∆ XII-2::( TDH3p-tHXT7p-AtATR2-pYX212t)+(PGK1p-CYB5-ADH1t) X-3::(TPI1p-EcaroL-pYX212t)+(ADH1t-ARO7 G141S-TEF1p)+(PGK1p-ARO4 K229L-CYC1t) X-4::(CYC1t-ARO1-TPI1p)+(TDH3p-ARO2-ADH1t)+(TDH2t-ARO3-TEF1p) X-2::( GPM1p-PHA2-CYC1t) XI-1::(GAL7p-FjTAL-IDP1t)+(CYC1t-AtC4H-GAL2p)+(GAL1p-AtPAL2-TPS1t)+(FBA1t-MtPDH1-TDH3p) XII-5::(ADH1t-Bbxfpk-GAL1…	QL38	This study
QL53	MATa ura3-52 can1∆::cas9-natNT2 TRP1 LEU2 HIS3 gal7/10/1∆ gpp1∆ XII-2::( TDH3p-tHXT7p-AtATR2-pYX212t)+(PGK1p-CYB5-ADH1t) X-3::(TPI1p-EcaroL-pYX212t)+(ADH1t-ARO7 G141S-TEF1p)+(PGK1p-ARO4 K229L-CYC1t) X-4::(CYC1t-ARO1-TPI1p)+(TDH3p-ARO2-ADH1t)+(TDH2t-ARO3-TEF1p) X-2::( GPM1p-PHA2-CYC1t) XI-1::(GAL7p-FjTAL-IDP1t)+(CYC1t-AtC4H-GAL2p)+(GAL1p-AtPAL2-TPS1t)+(FBA1t-MtPDH1-TDH3p) XII-5::(ADH1t-Bbxfpk-GAL1…	QL38	This study
QL54	MATa ura3-52 can1∆::cas9-natNT2 TRP1 LEU2 HIS3 gal7/10/1∆ gpp1∆ XII-2::( TDH3p-tHXT7p-AtATR2-pYX212t)+(PGK1p-CYB5-ADH1t) X-3::(TPI1p-EcaroL-pYX212t)+(ADH1t-ARO7 G141S-TEF1p)+(PGK1p-ARO4 K229L-CYC1t) X-4::(CYC1t-ARO1-TPI1p)+(TDH3p-ARO2-ADH1t)+(TDH2t-ARO3-TEF1p) X-2::( GPM1p-PHA2-CYC1t) XI-1::(GAL7p-FjTAL-IDP1t)+(CYC1t-AtC4H-GAL2p)+(GAL1p-AtPAL2-TPS1t)+(FBA1t-MtPDH1-TDH3p) XII-5::(ADH1t-Bbxfpk-GAL1…	QL38	This study
QL55	MATa ura3-52 can1∆::cas9-natNT2 TRP1 LEU2 HIS3 gal7/10/1∆ gpp1∆ XII-2::( TDH3p-tHXT7p-AtATR2-pYX212t)+(PGK1p-CYB5-ADH1t) X-3::(TPI1p-EcaroL-pYX212t)+(ADH1t-ARO7 G141S-TEF1p)+(PGK1p-ARO4 K229L-CYC1t) X-4::(CYC1t-ARO1-TPI1p)+(TDH3p-ARO2-ADH1t)+(TDH2t-ARO3-TEF1p) X-2::( GPM1p-PHA2-CYC1t) XI-1::(GAL7p-FjTAL-IDP1t)+(CYC1t-AtC4H-GAL2p)+(GAL1p-AtPAL2-TPS1t)+(FBA1t-MtPDH1-TDH3p) XII-5::(ADH1t-Bbxfpk-GAL1…	QL38	This study
QL56	MATa ura3-52 can1∆::cas9-natNT2 TRP1 LEU2 HIS3 gal7/10/1∆ gpp1∆ XII-2::( TDH3p-tHXT7p-AtATR2-pYX212t)+(PGK1p-CYB5-ADH1t) X-3::(TPI1p-EcaroL-pYX212t)+(ADH1t-ARO7 G141S-TEF1p)+(PGK1p-ARO4K229L-CYC1t) X-4::(CYC1t-ARO1-TPI1p)+(TDH3p-ARO2-ADH1t)+(TDH2t-ARO3-TEF1p) X-2::( GPM1p-PHA2-CYC1t) XI-1::(GAL7p-FjTAL-IDP1t)+(CYC1t-AtC4H-GAL2p)+(GAL1p-AtPAL2-TPS1t)+(FBA1t-MtPDH1-TDH3p) XII-5::(ADH1t-Bbxfpk-GAL1p…	QL38	This study
QL57	MATa ura3-52 can1∆::cas9-natNT2 TRP1 LEU2 HIS3 gal7/10/1∆ gpp1∆ pdc5∆ aro10∆ gal80∆ XII-2::( TDH3p-tHXT7p-AtATR2-pYX212t)+(PGK1p-CYB5-ADH1t) X-3::(TPI1p-EcaroL-pYX212t)+(ADH1t-ARO7 G141S-TEF1p)+(PGK1p-ARO4 K229L-CYC1t) X-4::(CYC1t-ARO1-TPI1p)+(TDH3p-ARO2-ADH1t)+(TDH2t-ARO3-TEF1p) X-2::( GPM1p-PHA2-CYC1t) XI-1::(GAL7p-FjTAL-IDP1t)+(CYC1t-AtC4H-GAL2p)+(GAL1p-AtPAL2-TPS1t)+(FBA1t-MtPDH1-TDH3p) XII-5…	QL38	This study
QL58	MATa ura3-52 can1∆::cas9-natNT2 TRP1 LEU2 HIS3 gal7/10/1∆ gpp1∆ pdc5∆ aro10∆ gal80∆ XII-2::( TDH3p-tHXT7p-AtATR2-pYX212t)+(PGK1p-CYB5-ADH1t) X-3::(TPI1p-EcaroL-pYX212t)+(ADH1t-ARO7 G141S-TEF1p)+(PGK1p-ARO4 K229L-CYC1t) X-4::(CYC1t-ARO1-TPI1p)+(TDH3p-ARO2-ADH1t)+(TDH2t-ARO3-TEF1p) X-2::( GPM1p-PHA2-CYC1t) XI-1::(GAL7p-FjTAL-IDP1t)+(CYC1t-AtC4H-GAL2p)+(GAL1p-AtPAL2-TPS1t)+(FBA1t-MtPDH1-TDH3p) XII-5…	QL50	This study
QL59	MATalpha ura3-52 can1∆::cas9-natNT2 TRP1 LEU2 HIS3 gal7/10/1∆ gpp1∆ pdc5∆ aro10∆ gal80∆ XII-2::( TDH3p-tHXT7p-AtATR2-pYX212t)+(PGK1p-CYB5-ADH1t) X-3::(TPI1p-EcaroL-pYX212t)+(ADH1t-ARO7G141S-TEF1p)+(PGK1p-ARO4 K229L-CYC1t) X-4::(CYC1t-ARO1-TPI1p)+(TDH3p-ARO2-ADH1t)+(TDH2t-ARO3-TEF1p) X-2::( GPM1p-PHA2-CYC1t) XI-1::(GAL7p-FjTAL-IDP1t)+(CYC1t-AtC4H-GAL2p)+(GAL1p-AtPAL2-TPS1t)+(FBA1t-MtPDH1-TDH3p) XI…	QL58	This study
QL60	MATa/alpha diploid of QL58 strain		This study
QL179	MATa ura3-52 can1∆::cas9-natNT2 TRP1 LEU2 HIS3 gal7/10/1∆	IMX581	This study
QL180	MATa ura3-52 can1∆::cas9-natNT2 TRP1 LEU2 HIS3 gal7/10/1∆ XI-1(GAL7p-FjTAL-IDP1t-CYC1t-AtC4H-GAL2p-GAL1p-AtPAL2-TPS1t-FBA1t-CYB5-GAL10p-GAL1p-AtATR2-ADH1t) pQC030	QL179	This study
QL183	MATa ura3-52 can1∆::cas9-natNT2 TRP1 LEU2 HIS3 gal7/10/1∆ XI-1::(GAL7p-FjTAL-IDP1t-CYC1t-AtC4H-GAL2p-GAL1p-AtPAL2-TPS1t-FBA1t-CYB5-GAL10p-GAL1p-AtATR2-ADH1t) XII-1::(GAL2p-At4CL1-VvSTS-ADH1t) pQC032	QL180	This study
QL380	MATa ura3-52 can1∆::cas9-natNT2 TRP1 LEU2 HIS3 gal7/10/1∆ XI-1::(GAL7p-FjTAL-IDP1t-CYC1t-AtC4H-GAL2p-GAL1p-AtPAL2-TPS1t-FBA1t-CYB5-GAL10p-GAL1p-AtATR2-ADH1t) XII-1::(GAL2p-At4CL1-VvSTS-ADH1t) XI-3::(GAL1p-ACC1S659A, S1157A-TDH2t) pQC006	QL183	This study
QL375	MATa ura3-52 can1∆::cas9-natNT2 TRP1 LEU2 HIS3 gal7/10/1∆ gpp1∆ pdc5∆ aro10∆ gal80∆ XII-2::( TDH3p-tHXT7p-AtATR2-pYX212t)+(PGK1p-CYB5-ADH1t) X-3::(TPI1p-EcaroL-pYX212t)+(ADH1t-ARO7 G141S-TEF1p)+(PGK1p-ARO4 K229L-CYC1t) X-4::(CYC1t-ARO1-TPI1p)+(TDH3p-ARO2-ADH1t)+(TDH2t-ARO3-TEF1p) X-2::( GPM1p-PHA2-CYC1t) XI-1::(GAL7p-FjTAL-IDP1t)+(CYC1t-AtC4H-GAL2p)+(GAL1p-AtPAL2-TPS1t)+(FBA1t-MtPDH1-TDH3p) XII-5…	QL58	This study
QL379	MATa ura3-52 can1∆::cas9-natNT2 TRP1 LEU2 HIS3 gal7/10/1∆ gpp1∆ pdc5∆ aro10∆ gal80∆ XII-2::( TDH3p-tHXT7p-AtATR2-pYX212t)+(PGK1p-CYB5-ADH1t) X-3::(TPI1p-EcaroL-pYX212t)+(ADH1t-ARO7 G141S-TEF1p)+(PGK1p-ARO4 K229L-CYC1t) X-4::(CYC1t-ARO1-TPI1p)+(TDH3p-ARO2-ADH1t)+(TDH2t-ARO3-TEF1p) X-2::( GPM1p-PHA2-CYC1t) XI-1::(GAL7p-FjTAL-IDP1t)+(CYC1t-AtC4H-GAL2p)+(GAL1p-AtPAL2-TPS1t)+(FBA1t-MtPDH1-TDH3p) XII-5…	QL375	This study
