# Supplementary material for: Rewiring carbon metabolism in yeast for high level production of aromatic chemicals
Source: Nat Commun. 2019 Oct 31;10:4976. doi: 10.1038/s41467-019-12961-5 (PMC6823513; doi:10.1038/s41467-019-12961-5)
Supplement: Supplementary file 8 — Supplementary Dataset 4 [file 41467_2019_12961_MOESM8_ESM.xlsx]

## Sheet: Sheet1
Supplementary Data 4-Homology sequences for integration at selected chromosomal loci
Chromosomal loci	Sequence (5’‐3’)
Loci used in this study
X-2 us	CGTCTATGAGGAGACTGTTAGTTGGATATCAGTAATGAGACGAAAAAGCTCGAAATGAATGGATATATTCTTTTTGCTACTGGCAACTGTTGAATATTTAATGTTAAAACAAACTAACTGAGGTATATTCGTATCTGTATGTACACATATACTATATACAGGAAAAGATAAGCAAGAGAGAGGATATCAACTACGAGAGCGATCGATTATATATCAAAAGCTGTCCGCTTTGCCACCCATAATCGGCGCTTAGTTTCGGAGTTCAATCATAATTCTACCACCTTACACTCAACTTACTCTTTAACTCCTATAGTATAATATCGCCACTGACCCCATATTAAAAAATTTTTTTGCTCGATCTTCTATCCTCTTTAGGTTAATTGTCGCTGTTATTGTCTA…
X-2 ds	CCTGCATAATCGGCCTCACAGAGGGATCCCGTTACCCATCTATGCTGAAGATTTATCATACTATTCCTCCGCTCGTTTCTTTTTTCAGTGAGGTGTGTCGTGAAAGAAAACCCACAATTAAACTTTCAACAACCGGGCGACTAGGAAGAGAGTAGTGGGCGCGGATGACGAAGGCTAAGGTCACTTCTTCGTTTCCTTTATTGGGGTTTCCGTGTAGCCTTCCCCTGAATAGTGTGGGACGTTTTATGAGAAGCCGTAAGAAATAGGCAAATTGAGTTATGACAAGTAGACATGATGCCGCAGCCTTGCCTGACTTTACGTCTCCTTCATGAATAAGTTTTTCTATCGAGTTCTTTTCCTTTTTTCGCCTTAATTAGCTCAATTAAGCCTGTCCTCACT…
X-3 us	CGAGATCTTTGTGTTCGGTTACCCGGCTCAGATCCTAACTTGGTATGTTTATTCGTATAAGTTACTGTTGTCCACAGGCAATACTCTGCAGAAAATTAAAACGGCATTAATGCTAGGACAACCAGAATTGTTACTACTGTATGTGCGATAGTTGATAACTGCAACATTATGCCCGGTATATTCTCAAAAAACCCTATTACTGCATACGAAGAAATCGCAAGAGAAATCTTTCGGTTTGGAAAAGCTCACTGTGAGGTTCCTTGGAGCCAATAGTAATACAGCACAATCCAAGGAAAAATCTGGCCTATATGCAAGGAAGGAGAGATAGTCAAAAGCATTCTTTCCCCTAGAAGTTGGTGCATATATGGCATCGTTAAAACATATTACCCCCAAAATTTC…
X-3 ds	TGTGTCCGCGTTTCTAAGGCCACTTTTCAATGAAACGGATATTGATATGCTAGTAAAAGGACGAGCTCAAGAGCGAAAATATAAGTAAAGAATTCGAGTGCACTTGTCTCCATGCAGCAAGATTTCATATGAGTCTTTTTTATCTTTTTACTTTTTACATTACACGATATGCACTTTATGAAAATTTAACGAGGTTGGAAGCCGGATAATCAACCAAAATCAGGCACGAAGGCACACTCGTATATGCATGTTGTTGAAACTCTGTTACGCTGAACTAACAATCACACATGTAGAGGTCACCGGGAAAAGTTGCGACCCCATGGAAGGTCGATCTCTTCGTTTGGCTTTGCTTGGCTGGCGGCATTGCGCTTCTTCGCTTATACCCGTCTCTTGACGCTC…
X-4 us	CCCAAAGCTAAGAGTCCCATTTTATTCTTCTATATGTATATTTTCGATACTCTAAACCACCCTACAATGTAGCCCTATACTAAATCTGCTCAATTTTCAGCTTCTACAAGTGACTCGAGACCACGTGGAAAGATCCAACTACTCCAGCACAACGATTCAATATAATCGATTGCTCCACTCATAAGAGGCAAGAACAAGCTTCAACTTTTGGTAAGCCGCCGTTTATAAACAGGGAAGATGTCCTTTGTCAAGGGAGGCACAGAGCATGGCCAATTTGGCAAATTGCAGGTTTTTCTGAGTGAAAAATGAAAAAGCATTGTAGTAGAGTCGGCTCACTGAAAAACCGGGGAGGACGAAAAGGTTTCCAGCCACAGTTGTAGTCACGTGCGCGCCATGCTG…
X-4 ds	AACAGGCATGGGAAGATTCGCTTTTTTTTTTTGAATTACAATAGTATGTCTGATGTCTGCAAGAAGTAACAGGCGTGTGCACAAGAATACGTGTGTGTGCGTAAGCGTATGCACTGGTGGCATAACTTATCTAAGAAGTATATATCACTGACATAGAAATGTAGATATACAGGTATTTTTCTCGATAATCGATAAAAATCTCGTCGCGCTGAACCAAACTTGGTGGTTACGGAGAGTTTTTCTCTCATCATTACTGTCTTTCGCATTGATTTCCCCTTTGACCGATAAAATCCCTTGGATTCATAAGATTAAACAAAGAGGTGATCAAAGAGAACCCTGTGAAAGTTTATGTTTATAACCGGGCATAAAGTGAACTAGACACTTTCAAGAAGCCAACCA…
XI-1 us	GGAATAGTGACGTTGTGATGCGGTGAGTTCGGCGGTTAGGGGAATGGTATATGATAAAAAACGGAAACGTGCTTCTTTAATTTAATTGTTTAATATTGTTGCAGATATATAAAAAGGGGGAAAGAACCAAAGATGTAATTATTTCTTTATTGCCTCAACCTAAAGCAAGCAATAAGGTATAGAGATCAGGACGTCTCGAGAGCTGATATCAAATTTGAAGCCACGCAAGTAACTACGTAGGTCAGAGGGCACAAGGAATAACACGTGACATTTTTCTTTTTTCTTTTTTTTTTTTTTTTTTTTTTTTGTTAGTCTTGGCTTCTGTGCCGTAGTCTGTATACGGTTTTAGATGCGGTATGTTTATCATCGCCCAGAAATTTGCGGGGTGCAAAGAAATAA…
XI-1 ds	CTTCCACGGAATACCAAGCCCATTGCATCGCGATGTTAGTTTAGCGGAGTTTCTTGGCATTGGCAAATCTCTGCTAAATGCTGCGTACAGACGGAAACTCACACCGCCGCGAAGACTGGTCAGTGGCAAAAAAAAAATAAAAATATAGAAAATAACTATTACGTATGTTACTGTTTCTGGTAGTTGATATGAAGTTGGAGTTGTATATTGTACGCTTTAGGAACAGGGAAGTGAATATTATTTACTCTGCTGCACATTCTGGCTAGGTCGAAGCCGGAACTTGAGAAGACGCCGCGCTAGAACTATGGACCAAGCTGTTGACAATGTTCAGATGGTGATGCACCTACCCTGTGCGGGGAGTGGCCACGGACGCGAGCGGAAGGTGCGGAAGGTGCGGAA…
XI-2 us	TAACTCTTCGTATGAGGATTTTCGATGGAGCAGGATGAGGAGAAATAGTACCACATGTATATATCCATTACAAAAAGGTTTATATACAATTACAATAGACCCTTGTTGGGGTTTCTGAAAAAAGAAGTAGTCGATGCCATCGGCAATAATACGGAATTACGAGAAACACAATCCCGATCCTTTTTTGGGTAATTACTTCACCGATTCTACCGATTTATCATGCCAAAAAAAATTCACCGTGGGTTCTAGAAGTGCCCTTTGAGGATTGTAGCCACTCTAACCCACACGGCCTCCTTACTAGCTGACTAAGGTGACAAAACCGCAAGGACTGGAAAGTCGCCACTCATCTGAAAATTCTCAAGTTTTTCACTACTGAGTTTATGCTTTCGAATTTTTTTG…
XI-2 ds	CCACAAGTAAAGCTCGTTGACCAGTTGATCAGTTGAGGGGGGTACACACGACTAGCGCTTTCAGATATTAAAAAGTTTAGATGTAGGTTTTAGCGGTAACAGTTATATAAATCGTGTTTCTTCTCTTGATGAAACAAAAAAATGCTAGAAAAACTTTGTCGTTTCTTACTTTTGGTGCGCTTTGCAGTTTTCGTGGCTAGACTTAGAATCATTTCTCCTCAGATTTCTTGATTAAAGTTTGGTGCGAAGCCCTACTCTAACATTGGTGTTCTTCTTTTCATTCACGCAAGTTAAGTCCAGGAAGGTGAGCAAATGCTCATCCTTCTGTTCATGCGTGACGGCTGAATTATCCTTATCTGGCGTACCCGTGCAGCCGTTTCCGTGCCTCGGTTCCTCCGA…
XI-3 us	AGTTACTTGCTCTATGCGTTTGCGCATCCTCTTTTTACTTTTTTTTTTTCAGTAAAGCCTAAGCATAAATCGTTTTATACGTACGACACGTTCAACTTTTCTTGGTTAGTAGTGGCAATCTCTGCAATACATACAGGGAGTCATGGTCTATCATCTTGTCCAATCAAAGAAGCATCGGTTCAGATCGAGCAAACTGTAGGGAGAAAGGAAAGTAGAAATGCAGAGTGTGCTATATGTCCAATCTCGGTTTTGTAGTTTGGATGTCATTAGAGATCTACCACCCAACCGGCTGCTTTCATGTGGAACAGAAAAGAAATCGGGGCGCTTCCTCTTCTGTATTCCTTTAATTAACGTTTTTATTCAGCCATCTAACCATCATACCCCCATACGGTAACAAAA…
XI-3 ds	TTACGTGGATTGAGCCAGCAATACAGATCATTATTAAACTGTTTTGTACATGATGTTAGTATATAATCGTAAAGCTTTTCTAATATGTATACCTTATACATGGAACTCCACAGAACTTGCAAACATACCAAAAATCCTTTATTCTTGTTCACTCATTTTACATCAAAAAATAATATTTCAGTTATTAAGGAAAATAAAAAAATAGATTAGAGAAGCATTTTGAAGAAATAGTATATTCTTTTATTGAACCTAAGAGCGTGATATTTTTACTCGAAATAAAATACGAAAAATCTATACACTCATCTTTCCGACTACTATTGGCTCCTGCTCAAAAAAAGAGGGAAAAAAAGCTCCAAAATTCTATCTTTTCCTATCGCTCCTGTCCTATCCTTATTACGT…
XI-5 us	GCGGAGAAGTCGTTGATAGCATTTCCGAAGGCTTTTCCACATTGACTGCAGTATCTAAAAGAGCTCCAGCAGCGGTCTTAGTAGTTCCTGTGCTTGCCGCTTTGCAGTATACAGGGACATTGGGAACTACGGAGGAAAAATCGGAATGCTCTGAGCTCTTCTCAAAACCAGACGAACTCGTCTTATTTCTCAGTAAATTACCCAACATATAAACTCTCCCTCTTCACCTTCTCTACAAGGCCACACACAAGACAGTTTTAACAGGCAAATGGTACTGGAGGCTCTCACCAATGGGGTTTAAGACGCTCCAAACACACGCTCTCCTTTTTTTCTTTATATATCGGTAGCAACGAAAGCTAGTCGCAGAACGTTACACACTAAAGCAGATCAATCAATCAA…
XI-5 ds	TTGTAAAACAGGTATTGGCTGCTTCATAGTACACCCAATTGCCCACAACCCAAGTTAATCATAAGCTCTTGTTGTCGATGAATTGCTCAAAATGTGGCCATTCTTTCAATTTTGCACCTCTAAAACTGCTCCGTGGGTTGTGACAACAACCTTAAGGGTAATGGACTTTTTTAGAAAGACAAATGAGATGATTTCACCTACTGGTATATCATTTATTTATACACGACCGTTTTGACATTTCAGAGTTGCACGTTGGTATATCCTAATATTCTCACAAGCATCACAGTGAAGAAACGCAAGAAAATGGAAAAAATTCCCAGGTGGTTGTTGTTTTCTCTTATATCGTCGGTGCTGTGCATACTTGGGGCCCTGTGTGTGCCGTTGTTATCGGTTGCCTTC…
XII-2 us	CGGCATGCAAACATCTACACAATTAGCAAGGGCAATCCATATTTTGTCTTTTCGCGCCCTGGAAAGGCCTAAGTAATGTCGTAAACGCATTCTATCTGTACTTCAACTCTCCTCTGTGCATTGGTTTGTGCAAATCACATTTTACGATACTGCCAGATATATGCAAAAAGAGAAAACCAAGGGACCAGAACAAAGCAAAATTACGATATTCTTCGAATTCCTTCGTGCTTGACTAAGACAAAGGGATGGACGTAGCGATTTTTAGCGGGCCAAGAACTGGTTCCGAAAAAGCACAGGTACACCGAACCCTCAGCTAAGGAGGGACAGCACCGATGCGGAAGGACAAACTTTCTTTTTGCCTATCACAGTATCTTATCGAGCTAACTATTTTCGACACAC…
XII-2 ds	CTACTATCGGCGACTCTCTCGAAATTTTTCTTAACGCGTCCTTGTACTGCGTCTAACGCTTTTGCCACTTGGATTTCTATTATAGGAAATAGTCTCACTTACTGGGCGACGAATTTTCGCGTTTTGATGAAGCACAGGAAGAATTTCTTTTTTTTTTGGCTTCTTCTGGTTCCGTTTTTTACGCGCACAAATCTAAAAAAAGAAATAATTATAACCTAGTCTCGAAAATTTTCATCGATCCATTCGTTCCTTTTTTTCGATTTTTTCAGATCAAAATTCTTGTTTCTTTCTTTGTCTTAGTTTATATTAAAAGATATTTTGATTTTACTCCTGAACTATTTATTCTTTCTAAGAAGGCCAGAACACTACAGCTGTTTTAACCGACTACGAAGTTCTCCA…
XII-5 us	GTAGTGATCATTGGCTTAACGAAACGGGCAGCTGGTCTGCTGTAAGCAGCAGCACGGGTGGCCAAAGCAAAGGTTCTCTTAGCAGTGATGACACGGGAGTTGCAGATCAATCTGGCGGCTTGAGTTCTCAACATGTTTTATTTTTTACTTATATTGCTGGTAGGGTAAAAAAATATAACTCCTAGGAATAGGTTGTCTATATGTTTTTGTCTTGCTTCTATAATTGTAACAAACAAGGAAAGGGAAAATACTGGGTGTAAAAGCCATTGAGTCAAGTTAGGTCATCCCTTTTATACAAAATTTTTCAATTTTTTTTCCAAGATTCTTGTACGATTAATTATTTTTTTTTTGCGTCCTACAGCGTGATGAAAATTTCGCCTGCTGCAAGATGAGCGGGAA…
XII-5 ds	CAACTCAGAAGTTTGACAGCAAGCAAGTTCATCATTCGAACTAGCCTTATTGTTTTAGTTCAGTGACAGCGAACTGCCGTACTCGATGCTTTATTTCTCACGGTAGAGCGGAAGAACAGATAGGGGCAGCGTGAGAAGAGTTAGAAAGTAAATTTTTATCACGTCTGAAGTATTCTTATTCATAGGAAATTTTGCAAGGTTTTTTAGCTCAATAACGGGCTAAGTTATATAAGGTGTTCACGCGATTTTCTTGTTATGTATACCTCTTCTCTGAGGAATGGTACTACTGTCCTGATGTAGGCTCCTTAAATTGGTGGGCAAGAATAACTTATCGATATTTTGTATATTGGTCTTGGAGTTCACCACGTAATGCCTGTTTAAGACCATCAGTTAACTCTA…
XII-1 us	GTTGAGCTCTGTCCTTCATGGACTTTTTGGACCACTTCTTCTTGGACTTCTTACCACCAGCAAGAGCGGCAGCGGCTTTGGCAGCTTTAGACAATTGTTGCTTTGGAGGCATGTTATATTATGTTCTGAGACGTAAGAAAGGGTGAAAATTGATGTTAGTGTCAAAAATTATATTACAAAATACGCAGAGATATTCTAGTTCCTTTGATGAATGAATCTTTCAGAAAAAAAAGTCAAAGCAAAAGCAAAATGGCCTGCAGACTAAACTGTATGGTGGTCTTGGAATGATAAAGATCTGTTTAATAGATTTAGTAGATACAATAGCACATCTCATTACCCAGTTATGATTGACGTCATTCTGAGTTACAATGATCTTAGCGACCTGTGCTCATTATTTGC…
XII-1 ds	GTTCAGTTTAGTGCTCTGTCTGAGTGACTGTAATAATAAATTTTACAAGCCACTTCTCATGACATATATTGGTAAGTAACTTCATCAATACTAATTAGTCTTTGCCGGTTACCCATCTGGCCCCTGACTTGCGATGCTTAGGAAGTTCCATACTCGCGGCTCTTCCCAACAGTAGCACATCCGTGAAACTTCTGGCGCTATTCATTATGCAGTACCAGGACAAGAAGTTAAAAAAAAAGCTCTGTTACAAGTTCAATGGTGGTGCAAGGATTGAAGTTATTATCCAGGAGGCACGGATGCAAAAGATAGAAGACAAATTAATTTCCTTAAAATTCAAAATGCTCATTATTGTCACGCTGTATGAGCATTTGGTGAAGATTTCACTGGGAAATGTTGCAA…
Other available chromosomal loci
XII-3 us	TGTGCCCCTTAAAATTCATATACACTTTATGTTTAATTCGACAGGTATAACAGAAAGAAACAAGGAAAACAATGCAATTAATCATTAACTGCACCAACTTTTATATGAATATATTGTGCTACATGTCTTAATTAGTCCTCTGTGAATGAGCATCACAAAGAATCACGAGGAAAAGATTGATTACTTAATATTGATAGGAATCAGCCGCGGAAATGGAAATCTTGGTAATATAATTTTAATGCGGCACGCTGAAAATTGATGGCGGCCTGCTAGGAGCCCTATTGATTCCGCGGAAATAGGCGGATTATTACAAACGTTGAGCATTCAGCAGGTGCGCTGTGCCTTTTCACTTTCAGCTAAGATGTTTGCAAGCAAGAATTAACAGATAAGCCGCTTCGC…
XII-3 ds	GCATAGAGCTAATTAGGTTTGAGTTAAGGAAAAAAATCTATCATAAGTGTCTTGAGGTATTTACTATAATGTATACGGGAAATATTAGGTGTGATAGGCTCTAGGAACGAATATTAATATTGGGGGGGGGAAACTGGAATGAAATTAAACAAAAGCAAAAAAATCTAAAAGAAGAAAAAAAGGAGAGAGAGAGAGAGAGAGAGAGAGAGAGAGAGAGAGAGAGAGAGAGAGAGAGAGAGAGAGAGATGAGGGTTATTGATAATATAATATAATAATAAAAGAGAAGATAGTAGAAAAGGAAGAAAGAAAAAAAAAAATTAAGATGTACTTTAATAAAAAGAGGGAAATTCTAAAAAGTGCGACTGGAATTAGAAGAATGCAGGTATTTTGTTTTCTCTC…
XII-4 us	GTATCCGGCTGTTCCTTCATAGCCCTTTCAATGAACGTTGCAGCCCTTTGAAGATTGGCCATTTTGTCAGGACTCGAGCCTGACAGTTGGACCAACGCAACTTTAATTTTTTGTGAAAGAATCTTCGAAGCACTCATACTGGCGATCTTCACGCCCTCCTGCTATTACAAAAGCTGTGTTTTTACAAGAATCAAATTAAGTTAGCAAGATATCATACAACATTATTGATAATTTCAATATCGTGTTCGTACCTGATGACGTATCTGTGCATTGATAAGGCCCGCATGGTTTCAGAAAGCAGAGCGGAACGATTCCAAATTAGTGGCCTTGTGCTTTGCATGTCAATTGTGTTACCTTCAGCTCGTGGATTTGTTTTATCAATACACAGTCTACAGTCAA…
XII-4 ds	ATTCCCCATTAGAGTCAAATAAAAGGATGCCTCACGGAGGTATGTTACCCGCGCTATTTCACATGGCTCATTGAATTAGAGGTGGAATTTGGTGTACCCTCCCCTCCTCATCTGATGAAGTAGTGATCCGACAATTCTTAAAAGTTGTAGACATTACTCTTACCACCAACTAAGTTGTATTTATATTGCTACCCTTATCCTTTTATATCTAACTAGCGCTTATAAGGTTGGGGCAATACTAAAACTGTGATCTTATTCAGCTCATTAAATACGTGGCAGTACGTACCCTATTAGAAACAATAGGAAACAACAGAGTCGGAAGAAGCCAAATGCCAGATTTGAAGTCCAAGACCTTGTCAAGCCAATCTTTGGGAGCGGCTATTCCTCCAGAAATTGTGT…
