# Supplementary material for: Rewiring carbon metabolism in yeast for high level production of aromatic chemicals
Source: Nat Commun. 2019 Oct 31;10:4976. doi: 10.1038/s41467-019-12961-5 (PMC6823513; doi:10.1038/s41467-019-12961-5)
Supplement: Supplementary file 9 — Supplementary Dataset 5 [file 41467_2019_12961_MOESM9_ESM.xlsx]

## Sheet: Sheet1
Supplementary Data 5-Codon optimized genes used in this study
Gene	Sequence (5’‐3’)
ZmtyrC	ATGACTGTTTTTAAACATATCGCTATCATCGGTTTGGGTTTAATTGGTTCTTCAGCTGCAAGAGCTACTAAAGCATATTGTCCAGATGTTACAGTTTCTTTGTACGATAAGTCAGAATTTGTTTGTGATAGAGCAAGAGCTTTGAATTTGGGTGACAATGTTACAGATGATATTCAAGATGCTGTTAGAGAAGCAGATTTGGTTTTGTTATGTGTTCCAGTTAGAGCTATGGGTATTGTTGCTGCTGCTATGGCTCCAGCTTTGAAGAAAGATGTTATTATTTGTGATACTGGTTCTGTTAAAGTTTCAGTTATTAAAACATTGCAAGATAATTTGCCAAACCATATCATCGTTCCATCTCATCCATTGGCAGGTACTGAAAATAATGGTCCAGATGCT…
MtPDH1	ATGTCTTCATCTTCAAAATCATTGAAGATCGGTATCGTTGGTTTCGGTACATTCGGTCAATTCTTGGCAAACACTATGATCAAGCAAGGTCATACTTTGACAGCTACTTCAAGAACAGATTACTCACAATTGTGTGATCAAATGGGTATTCATTTCTTTAGAGATATCACAGCATTTTTGGATGCTGATATGGATGTTATCTTGTTGTGTACTTCTATTTCTTCATTATCAGAAGTTGTTGGTTCTATGCCATTGGCATGTTTGAAGAGACCAACATTGTTCGTTGATGTTTTGTCTGTTAAGGAACATCCTAAAAATTTGTTGTTGAAGGTTTTGCCAGAAGAATCAGATATCTTGTGTACTCATCCAATGTTTGGTCCAGTTTCTGGTAAAAATGGT…
GmPDH1	ATGTCTACATCTTCATCTTCACAATCATTAAAGATTGGTATCGTTGGTTTCGGTAACTTCGGTCAATTCTTGGCAAAGACTATGATCAAGCAAGGTCATACTTTGACAGCTACTTCAAGATCAGATTACTCTGAATTATGTTTGCAAATGGGTATTCATTTCTTTAGAGATGTTTCAGCATTTTTAACAGCTGATATCGATGTTATCGTTTTGTGTACTTCTATCTTATCTTTGTCAGAAGTTGTTGGTTCTATGCCATTGACATCATTGAAGAGACCAACTTTGTTCGTTGATGTTTTGTCAGTTAAGGAACATCCAAGAGAATTGTTGTTGAGAGAATTACCAGAAGATTCTGATATCTTGTGTACACATCCAATGTTTGGTCCACAAACTGCTAAA…
BvCYP76AD3	ATGGATCACGCAACATTAGCTATGATATTAGCAATTTTGTTTATTTCATTTCATTTTATTAAATTATTATTCTCACAACAAACAACAAAATTGTTACCTCCAGGTCCTAAACCTTTACCAATTATTGGTAATATCTTGGAAGTAGGAAAGAAGCCTCATAGATCATTTGCAAATTTGGCTAAGATCCACGGTCCTTTAATCTCTTTGAGGTTAGGATCAGTTACCACCATTGTTGTATCATCTGCTGATGTCGCCAAAGAGATGTTCTTGAAGAAGGATCACCCTTTATCAAACAGGACAATTCCAAATTCAGTAACTGCTGGTGACCACCACAAATTGACTATGTCTTGGTTGCCTGTTTCACCTAAATGGAGAAACTTCAGAAAGATAACTGCTGTT…
MjDOD	ATGAAGGGAACCTACTACATCAACCACGGTGACCCATTGATGTACTTGAAGAAGCACATCAAGTTGAGACAATTCTTGGAAGGTTGGCAAGAAAACGTTGTTATCGAAAAGCCAAAGTCTATCTTGATCATCAGTGCACACTGGGACACCAACGTTCCAACCGTTAACTTCGTTGAACACTGTGACACCATCCACGACTTCGACGACTACCCAGACCCATTGTACCAAATCCAATACCGCGCTCCAGGTGCTCCAAACTTGGCTAAGAAGGTTGAAGAATTGCTTAAGGAATCTGGTATGGAATGTGAAATCGACACCAAGAGAGGTTTGGACCACGCTGCTTGGTTCCCATTGATGTTCATGTACCCAGAAGCTAACATCCCAATCTGTGAATTGTCT…
