# Supplementary material for: Rewiring carbon metabolism in yeast for high level production of aromatic chemicals
Source: Nat Commun. 2019 Oct 31;10:4976. doi: 10.1038/s41467-019-12961-5 (PMC6823513; doi:10.1038/s41467-019-12961-5)
Supplement: Supplementary file 10 — Supplementary Dataset 6 [file 41467_2019_12961_MOESM10_ESM.xlsx]

## Sheet: Sheet1
Supplementary Data 6-Primers used in this study
Primer ID	Name	Sequence (5’‐3’)
Primers for integration cassettes for p-coumaric acid production
For amplification of promoters and terminators
P1	GPM1p-F	TAGTCGTGCAATGTATGACTTTAAGA
P2	GPM1p-R	CATTGTTTTTATTGTAATATGTGTGTTTGTT
P3	FBA1t-F	GTTAATTCAAATTAATTGATATAGTTTTTT
P4	FBA1t-R	GATACCGTCGACCTCGAGTC
P5	CYC1t-F	GATACCGTCGACCTCGAGTC
P6	CYC1t-R	GGGTACCGGCCGCAAATTAA
P7	TDH3p-F1	TCGAGTTTATCATTATCAATACTGCC
P8	TDH3p-F2 (with CCW12p-F)a	TGCCCCTTTTGGACTAACCGTGTGGTTCATGGGTGGTCGAGTTTATCATTATCAATACTGCC
P9	TDH3p-R	CATTTTGTTTGTTTATGTGTGTTTATTCGA
P10	tHXT7p-F	CTCGTAGGAACAATTTCGGG
P11	tHXT7p-R	CATTTTTTGATTAAAATTAAAAAAACTTTTTG
P12	pYX212t-F	TAGGGCCCACAAGCTTACG
P13	pYX212t-R (with ADH1t-R)	CAAATCGCTCCCCATTTCACCCAATTGTAGATATGCGCCGTAAACCACTAAATCGGA
P14	ADH1t-F	GCGAATTTCTTATGATTTATGATTTTT
P15	ADH1t-R	GCATATCTACAATTGGGTGAAATGG
P16	PGK1p-F	ACGCACAGATATTATAACATCTGC
P17	PGK1p-R	CATTTTGTTATATTTGTTGTAAAAAGTAGATAA
P18	TEF1p-F	ATAGCTTCAAAATGTTTCTACTCCT
P19	TEF1p-R	CATTTTGTAATTAAAACTTAGATTAGATTGC
P20	TPI1p-F	GTTTAAAGATTACGGATATTTAACTTAC
P21	TPI1p-R	CATTTTTAGTTTATGTATGTGTTTTTTGTAG
P22	TDH2t-F	ATTTAACTCCTTAAGTTACTTTAATGATTTAG
P23	TDH2t-R	GCGAAAAGCCAATTAGTGTGATAC
P24	GAL7p-F	TTTGCCAGCTTACTATCCTTCTTG
P25	GAL7p-R	CATTTTGTTTTTTGAGGGAATATTCAACTGTTTT
P26	IDP1t-F	TCGAATTTACGTAGCCCAATC
P27	IDP1t-R	GATGGTAATGATCCGAACTTG
P28	GAL2p-F (with GAL1p-F)	GAGGGCTGTCACCCGCTCGGCGGCTTCTAATCCGCAGAAGGCACATCTATTACATTTAC
P29	GAL2p-R	CATTTTGTTTATGAAAGAATTATTTTTTTTATTATGTTAATC
P30	GAL1p-F	CGGATTAGAAGCCGCCGAG
P31	GAL1p-R	CATTTTGTTCTCCTTGACGTTAAAGTATAGAG
P32	TPS1t-F	TGAACCCGATGCAAAGAGA
P33	TPS1t-R	TGTTTCGAAGAAGAGATCAGC
P34	CCW12p-F	CCACCCATGAACCACACGG
P35	CCW12p-R	CATTTTGTTTATTGATATAGTGTTTAAGCGAATG
For amplification of genes
P36	AtPAL2-F1 (with GPM1p-R)	CCAAACAAACACACATATTACAATAAAAACAATGGATCAAATCGAAGCTATGTTG
P37	AtPAL2-F2 (with GAL1p-R)	CCTCTATACTTTAACGTCAAGGAGAACAAAATGGATCAAATCGAAGCTATGTTG
P38	AtPAL2-R1 (with FBA1t-F)	CTCATTAAAAAACTATATCAATTAATTTGAATTAACTCAGCAGATAGGAATAGGAGCACC
P39	AtPAL2-R2 (with TPS1t-F)	CAGGAATAGACGATCGTCTCATTTGCATCGGGTTCATCAGCAGATAGGAATAGGAGCACC
P40	AtC4H-F1 (with TDH3p-R)	GTTTCGAATAAACACACATAAACAAACAAAATGGACTTGTTGTTGTTGGAAAAG
P41	AtC4H-F2 (with GAL2p-R)	CATAATAAAAAAAATAATTCTTTCATAAACAAAATGGACTTGTTGTTGTTGGAAAAG
P42	AtC4H-R	CATAACTAATTACATGACTCGAGGTCGACGGTATCTCAACAGTTTCTTGGCTTCATAAC
P43	AtATR2-F1 (with tHXT7p-R)	CAAAAACAAAAAGTTTTTTTAATTTTAATCAAAAAATGTCCTCCTCTTCTTCATCATC
P306	AtATR2-F2 (with GAL1p-R)	CCTCTATACTTTAACGTCAAGGAGAACAAAATGTCCTCCTCTTCTTCATCATC
P44	AtATR2-R1 (with PYX212t-F)	GATACCCGGGTCGACGCGTAAGCTTGTGGGCCCTATCACCAGACATCTCTCAAGTATCTAC
P307	AtATR2-R2 (with ADH1t-F)	CTTATTTAATAATAAAAATCATAAATCATAAGAAATTCGCTCACCAGACATCTCTCAAGTATCTAC
P45	CYB5-R1 (with ADH1t-F)	CTTATTTAATAATAAAAATCATAAATCATAAGAAATTCGCTCATTCGTTCAACAAATAATAAGC
P308	CYB5-R2 (with FBA1t-F)	CTCATTAAAAAACTATATCAATTAATTTGAATTAACTCATTCGTTCAACAAATAATAAGC
P46	CYB5-F1 (with PGK1p-R)	GTAATTATCTACTTTTTACAACAAATATAACAAAATGCCTAAAGTTTACAGTTACCAAG
P309	CYB5-F2 (with GAL10p-R)	CCAAAAAAAAAGTAAGAATTTTTGAAAAACAAAATGCCTAAAGTTTACAGTTACCAAG
P47	ARO4 K229L-F1 (with TEF1p-R)	CATAGCAATCTAATCTAAGTTTTAATTACAAAATGAGTGAATCTCCAATGTTCG
P48	ARO4 K229L-F2 (with PGK1p-R)	GTAATTATCTACTTTTTACAACAAATATAACAAAATGAGTGAATCTCCAATGTTCG
P49	ARO4 K229L-R	CATAACTAATTACATGACTCGAGGTCGACGGTATCCTATTTCTTGTTAACTTCTCTTCTT
P50	ARO7*-F1 (with PGK1p-R)	GTAATTATCTACTTTTTACAACAAATATAACAAAATGGATTTCACAAAACCAGA
P51	ARO7*-F2 (with TEF1p-R)	CATAGCAATCTAATCTAAGTTTTAATTACAAAATGGATTTCACAAAACCAGA
P52	ARO7*-R	TATTTAATAATAAAAATCATAAATCATAAGAAATTCGCTTACTCTTCCAACCTTCTTAGC
P53	EcaroL-F	CTATAACTACAAAAAACACATACATAAACTAAAAATGACACAACCTCTTTTTCTGATC
P54	EcaroL-R	GATACCCGGGTCGACGCGTAAGCTTGTGGGCCCTATCAACAATTGATCGTCTGTGCC
P55	ARO8-F	CCAAACAAACACACATATTACAATAAAAACAATGATGACTTTACCTGAATCAAAAGACT
P56	ARO8-R	CTAAATCATTAAAGTAACTTAAGGAGTTAAATCTATTTGGAAATACCAAATTCTTCG
P57	PHA2-F	CCAAACAAACACACATATTACAATAAAAACAATGGCCAGCAAGACTTTGAGG
P58	PHA2-R	CATAACTAATTACATGACTCGAGGTCGACGGTATCTTATTTGTGATAATATCTCTCATTTCTG
P59	ARO2-F	GTTTCGAATAAACACACATAAACAAACAAAATGTCAACGTTTGGGAAACTG
P60	ARO2-R	CTTATTTAATAATAAAAATCATAAATCATAAGAAATTCGCTTAATGAACCACGGATCTGGA
P61	ARO1-F	CTATAACTACAAAAAACACATACATAAACTAAAAATGGTGCAGTTAGCCAAAGTC
P62	ARO1-R	CATAACTAATTACATGACTCGAGGTCGACGGTATCCTACTCTTTCGTAACGGCATCA
P63	ARO3-F	CATAGCAATCTAATCTAAGTTTTAATTACAAAATGTTCATTAAAAACGATCACGC
P64	ARO3-R	CTAAATCATTAAAGTAACTTAAGGAGTTAAATCTATTTTTTCAAGGCCTTTCTTC
P65	FjTAL-F1 (with TEF1p-R)	CATAGCAATCTAATCTAAGTTTTAATTACAAAATGAACACCATCAACGAATATCTG
P66	FjTAL-F2 (with GAL7p-R)	GATAAAAAAAAACAGTTGAATATTCCCTCAAAAAACAAAATGAACACCATCAACGAATATCTG
P67	FjTAL-R1 (with TDH2t-F)	CTAAATCATTAAAGTAACTTAAGGAGTTAAATTTAATTGTTAATCAGGTGGTCTTTT
P68	FjTAL-R2 (with	GAAAAAAAAAAGTGGTAGATTGGGCTACGTAAATTCGATTAATTGTTAATCAGGTGGTCTTTT
	IDP1t-F)
P69	ZmtyrC-F	GTTTCGAATAAACACACATAAACAAACAAAATGACTGTTTTTAAACATATCGCTATC
P70	ZmtyrC-R	CTCATTAAAAAACTATATCAATTAATTTGAATTAACTTATGGATGGATATCATGATCTGTC
P71	GmPDH1-F	GTTTCGAATAAACACACATAAACAAACAAAATGTCTACATCTTCATCTTCACAATC
P72	GmPDH1-R	CTCATTAAAAAACTATATCAATTAATTTGAATTAACTTAAGATTCTGTTCTTTTATGACCTTG
P73	MtPDH1-F1 (with TDH3p-R)	GTTTCGAATAAACACACATAAACAAACAAAATGTCTTCATCTTCAAAATCATTG
P74	MtPDH1-F2 (with tHXT7p-R)	CAAAAACAAAAAGTTTTTTTAATTTTAATCAAAAAATGTCTTCATCTTCAAAATCATTG
P75	MtPDH1-R	CTCATTAAAAAACTATATCAATTAATTTGAATTAACTTAAGATTCAGTTCTTTCTGGATT
P76	Bbxfpk-F1 (with TDH3p-R)	GTTTCGAATAAACACACATAAACAAACAAAATGACTAACCCTGTAATCGGTACTC
P77	Bbxfpk-F2 (with GAL1p-R)	CCTCTATACTTTAACGTCAAGGAGAACAAAATGACTAACCCTGTAATCGGTACTC
P78	Bbxfpk-R	CTTATTTAATAATAAAAATCATAAATCATAAGAAATTCGCTTATTCATTGTCACCAGCAGTAG
P79	Ckpta-F1 (with tHXT7p-R)	CAAAAACAAAAAGTTTTTTTAATTTTAATCAAAAAATGAAGTTGATGGAAAACATCTTC
P80	Ckpta-F2 (with GAL2p-R)	CATAATAAAAAAAATAATTCTTTCATAAACAAAATGAAGTTGATGGAAAACATCTTC
P81	Ckpta-R	CATAACTAATTACATGACTCGAGGTCGACGGTATCTTAACCTTGTGCTTGAGCTTG
P82	ARO4-F	CATAGCAATCTAATCTAAGTTTTAATTACAAAATGAGTGAATCTCCAATGTTCG
P83	ARO4-R	CATAACTAATTACATGACTCGAGGTCGACGGTATCCTATTTCTTGTTAACTTCTCTTCTT
P84	TKL1-F	CAAAAACAAAAAGTTTTTTTAATTTTAATCAAAAAATGACTCAATTCACTGACATTGATA
P85	TKL1-R	CTCATTAAAAAACTATATCAATTAATTTGAATTAACTTAGAAAGCTTTTTTCAAAGGAGA
P86	Seacs1*-F	CAAAAACAAAAAGTTTTTTTAATTTTAATCAAAAAATGTCACAAACACACAAACATG
P87	Seacs1*-R	CATAACTAATTACATGACTCGAGGTCGACGGTATCTCATGATGGCATAGCAATAGC
P88	BvCYP76AD-F	GTTTCGAATAAACACACATAAACAAACAAAATGGATCACGCAACATTAGC
P89	BvCYP76AD-R	GAAAAAAAAAAGTGGTAGATTGGGCTACGTAAATTCGATTAGGATCCGTATCTTGGAA
P90	MjDOD-F	CTGTCATTCGCTTAAACACTATATCAATAAACAAAATGAAGGGAACCTACTACATCAA
P91	MjDOD-R	CAGGAATAGACGATCGTCTCATTTGCATCGGGTTCATTAGGATCCGTCGGTCTTTTG
P310	ACC1S659A, S1157A-F	CCTCTATACTTTAACGTCAAGGAGAACAAAATGAGCGAAGAAAGCTTATTC
P311	ACC1S659A, S1157A-R	CTAAATCATTAAAGTAACTTAAGGAGTTAAATTTATTTCAAAGTCTTCAACAATTTTTC
P312	At4CL1-F	CCTCTATACTTTAACGTCAAGGAGAACAAAATGGCTCCACAAGAACAAGC
P313	At4CL1-R (w/o the stop codon)	CAAACCGTTAGCCAACTTGGC
P314	VvSTS-F	GAGAAAAGATTTGAGAGCCAAGTTGGCTAACGGTTTGGGATCTGGCATGGCTTCCGTTGAAGAATTC
P315	VvSTS-R	TTAATAATAAAAATCATAAATCATAAGAAATTCGCTCAATTGGTAACGGTTGGAAC
For homologous regions for expression cassette integration
P316	XII-1 us-F	GTTGAGCTCTGTCCTTCATGG
P317	XII-1 us (with GAL2p-F)	CGTTATGCTCAGTAAATGTAATAGATGTGCCTTCTGGAAAGAACCGAACCGATGC
P318	XII-1 ds-F (with ADH1t-R)	CAAATCGCTCCCCATTTCACCCAATTGTAGATATGCGTTCAGTTTAGTGCTCTGTCTGAG
P319	XII-1 ds-R	TGATGACTGTTTCTCAATCTTTATG
P92	XII-2 us-F	CGGCATGCAAACATCTACAC
P93	XII-2 us-R1 (with GPM1p-F)	GCTCACAAATCTTAAAGTCATACATTGCACGACTACATAACGCGTTACACGGAAG
P94	XII-2 ds-F (with PGK1p-F)	GCAAATGCCTATTGTGCAGATGTTATAATATCTGTGCGTCTACTATCGGCGACTCTCTCG
P95	XII-2 ds-R	GAGCGAACGTAAGAGAGGTTAATG
P96	X-3 us-F	CGAGATCTTTGTGTTCGGTTACC
P97	X-3 us-R1 (with TEF1p-F)	GAAGAGTAAAAAAGGAGTAGAAACATTTTGAAGCTATGTCTCGTATGTCGGCTCTCGC
P98	X-3 us-R2 (with ADH1t-R)	CAAATCGCTCCCCATTTCACCCAATTGTAGATATGCGTCTCGTATGTCGGCTCTCGC
P99	X-3 us-R3 (with CYC1t-R)	GACGCTCGAAGGCTTTAATTTGCGGCCGGTACCCGTCTCGTATGTCGGCTCTCGC
P100	X-3 us-R4 (with TPI1p-F)	CTAAGTAAGTTAAATATCCGTAATCTTTAAACGTCTCGTATGTCGGCTCTCGC
P101	X-3 ds-F1 (with CYC1t-R)	GACGCTCGAAGGCTTTAATTTGCGGCCGGTACCCTGTGTCCGCGTTTCTAAGGC
P102	X-3 ds-F2 (with PGK1p-F)	GCAAATGCCTATTGTGCAGATGTTATAATATCTGTGCGTTGTGTCCGCGTTTCTAAGGC
P103	X-3 ds-F3 (with ADH1t-R)	CAAATCGCTCCCCATTTCACCCAATTGTAGATATGCTGTGTCCGCGTTTCTAAGGC
P104	X-3 ds-R	GAGGTGGTTATTGATCACCGGA
	XI-5 us-F	GCGGAGAAGTCGTTGATAGC
P105	XI-5 us-R1 (with GPM1p-F)	GCTCACAAATCTTAAAGTCATACATTGCACGACTATGGTGCACGGAGTTTATGG
P106	XI-5 us-R2 (with IDP1t-R)	CTTATCAAGGTTCCCCAAGTTCGGATCATTACCATCTGGTGCACGGAGTTTATGG
P107	XI-5 ds-F1 (with TDH2t-R)	GATAAAGCACTTAGTATCACACTAATTGGCTTTTCGCTTGTAAAACAGGTATTGGCTGC
P108	XI-5 ds-F2 (with TPS1t-R)	CTTTCTCTCCCGCGCTGATCTCTTCTTCGAAACATTGTAAAACAGGTATTGGCTGC
P109	XI-5 ds-R	GATCATAGATCCGGCACTTAGAG
P110	X-2 us-F	CGTCTATGAGGAGACTGTTAGTTG
P111	X-2 us-R1 (with GPM1p-F)	GCTCACAAATCTTAAAGTCATACATTGCACGACTAGACCACTTCGAGAGCAAGTTG
P112	X-2 us-R2 (with TEF1p-F)	GAAGAGTAAAAAAGGAGTAGAAACATTTTGAAGCTATGACCACTTCGAGAGCAAGTTG
P113	X-2 us-R3 (with TPI1p-F)	CTAAGTAAGTTAAATATCCGTAATCTTTAAACGACCACTTCGAGAGCAAGTTG
P114	X-2 ds-F1 (with CYC1t-R)	GACGCTCGAAGGCTTTAATTTGCGGCCGGTACCCCCTGCATAATCGGCCTCAC
P115	X-2 ds-F2 (with tHXT7p-F)	GAACACGCAGGGGCCCGAAATTGTTCCTACGAGCCTGCATAATCGGCCTCAC
P116	X-2 ds-R	CTCGCCAAGGCATTACCATC
P117	X-4 us-F	CCCAAAGCTAAGAGTCCCATT
P118	X-4 us-R1 (with ADH1t-R)	CAAATCGCTCCCCATTTCACCCAATTGTAGATATGCCTGCTCTTGAATGGCGACAG
P119	X-4 us-R2 (with CYC1t-R)	GACGCTCGAAGGCTTTAATTTGCGGCCGGTACCCCTGCTCTTGAATGGCGACAG
P120	X-4 us-R3 (with TDH2t-R)	GATAAAGCACTTAGTATCACACTAATTGGCTTTTCGCCTGCTCTTGAATGGCGACAG
P121	X-4 ds-F1 (with TDH3p-F)	CTTTGAAATGGCAGTATTGATAATGATAAACTCGAAACAGGCATGGGAAGATTCG
P122	X-4 ds-F2 (with TPI1p-F)	CTAAGTAAGTTAAATATCCGTAATCTTTAAACAACAGGCATGGGAAGATTCG
P124	X-4 ds-F3 (with TEF1p-F)	GAAGAGTAAAAAAGGAGTAGAAACATTTTGAAGCTATAACAGGCATGGGAAGATTCG
P125	X-4 ds-R	CTGGTGAGGATTTACGGTATGA
P126	XI-3 us-F	AGTTACTTGCTCTATGCGTTTGC
P127	XI-3 us-R1 (with TEF1p-F)	GAAGAGTAAAAAAGGAGTAGAAACATTTTGAAGCTATAATCAGACGCACGCTTGGC
P320	XI-3 us-R2 (with GAL1p-F)	GAGGGCTGTCACCCGCTCGGCGGCTTCTAATCCGAATCAGACGCACGCTTGGC
P128	XI-3 ds-F1 (with TDH3p-F)	CTTTGAAATGGCAGTATTGATAATGATAAACTCGATTACGTGGATTGAGCCAGCA
P321	XI-3 ds-F2 (with TDH2t-R)	GATAAAGCACTTAGTATCACACTAATTGGCTTTTCGCTTACGTGGATTGAGCCAGCA
P129	XI-3 ds-R	TGAGAATCCGGACCAGCAGAT
P130	XII-5 us-F	GTAGTGATCATTGGCTTAACG
P131	XII-5 us-R1 (with ADH1t-R)	CAAATCGCTCCCCATTTCACCCAATTGTAGATATGCGTGACAATAAATTCAAACCGGT
P132	XII-5 us-R2 (with tHXT7p-F)	GAACACGCAGGGGCCCGAAATTGTTCCTACGAGGTGACAATAAATTCAAACCGGT
P133	XII-5 ds-F1 (with CYC1t-R)	GACGCTCGAAGGCTTTAATTTGCGGCCGGTACCCCAACTCAGAAGTTTGACAGC
P134	XII-5 ds-F1 (with FBA1t-R)	CGAGTTCTTTGTAAAGTCTTTCATAGTAGCTTACTCAACTCAGAAGTTTGACAGC
P135	XII-5 ds-R	CTCTTTTGCCTTTCAAAAAAG
P136	XI-2 us-F	TAACTCTTCGTATGAGGATTTTC
P137	XI-2 us-R	GAACACGCAGGGGCCCGAAATTGTTCCTACGAGTTCTATGGCACATTTTTCTGTTG
P138	XI-2 ds-F	GACGCTCGAAGGCTTTAATTTGCGGCCGGTACCCCCACAAGTAAAGCTCGTTGAC
P139	XI-2 ds-R	ATGGTTGAAAAGGTTACAGAGG
P140	XI-1 us-F	ATTTGTGTGAAGGAATAGTGACG
P141	XI-1 us-R (with GAL7p-F)	GCATATTTTCAAGAAGGATAGTAAGCTGGCAAACAATGGGCTTGGTATTCCG
P142	XI-1 ds-F1 (with TDH3p-F)	CTTTGAAATGGCAGTATTGATAATGATAAACTCGATTTCTTGGCATTGGCAAATC
P322	XI-1 ds-F2 (with ADH1t-R)	CAAATCGCTCCCCATTTCACCCAATTGTAGATATGCTTTCTTGGCATTGGCAAATC
P143	XI-1 ds-R	AAGAGCCGAGTCCCCATCAG
Primers for promoter substitution cassettes
For PFK1 gene
P144	PFK1 us-F	TCCGGTACAATATTCTTCAATG
P145	PFK1 us-R	GCGAGACTTGAGTAGACGAC
P146	PFK1 ds -F	ATGCAATCTCAAGATTCATGCT
P147	PFK1 ds-R	GCATCTTTGGAAGTTGGAGC
P148	ILV3p-F	AATTCTATTTGGATTGTCGTCTACTCAAGTCTCGCGTTGGCATTTGCTTCTCCAC
P149	ILV3p-R	CTGAATGCAACACCGTAGCATGAATCTTGAGATTGCATCTCTACTTTTTTCTTGGCTGTT
P150	ADH3p-F	AATTCTATTTGGATTGTCGTCTACTCAAGTCTCGCTCCTTACGAAAAAAAAGATCAAG
P151	ADH3p-R	CTGAATGCAACACCGTAGCATGAATCTTGAGATTGCATGATGGTGTTAACTTATGACTATAC
P152	VMA6p-F	AATTCTATTTGGATTGTCGTCTACTCAAGTCTCGCTTCGTTGAATATATTTGCTTCTC
P152	VMA6p-R	CTGAATGCAACACCGTAGCATGAATCTTGAGATTGCATCTTCGCAAGACTTTAGCAACAC
P153	BAT1p-F	AATTCTATTTGGATTGTCGTCTACTCAAGTCTCGCTTACCTATTTAGCTTCTATTGTT
P154	BAT1p-R	CTGAATGCAACACCGTAGCATGAATCTTGAGATTGCATGTTTTAGTATGCTAAGGTTCTAG
P155	CDC24p-F	AATTCTATTTGGATTGTCGTCTACTCAAGTCTCGCAGGAAGAGACTGTCATAGGG
P156	CDC24p-R	CTGAATGCAACACCGTAGCATGAATCTTGAGATTGCATGATCTCTCGGGTTGGATTAG
P157	SET3p-F	AATTCTATTTGGATTGTCGTCTACTCAAGTCTCGCTGATAAATCCGTTGACTAAGTAG
P158	SET3p-R	CTGAATGCAACACCGTAGCATGAATCTTGAGATTGCATGATTCAGTTCTCGTATTTTGTG
P159	IDP1p-F	AATTCTATTTGGATTGTCGTCTACTCAAGTCTCGCGTCTGTGTAAGTCGCTTGTAG
P160	IDP1p-R	CTGAATGCAACACCGTAGCATGAATCTTGAGATTGCATGCTGGGCGATCTTCCTTGTG
P161	RAD1p-F	AATTCTATTTGGATTGTCGTCTACTCAAGTCTCGCGTTTAAAAAATGTAATCAACCTG
P162	RAD1p-R	CTGAATGCAACACCGTAGCATGAATCTTGAGATTGCATCTGGAAAGATATTTTCAACAG
P163	PDR3p-F	AATTCTATTTGGATTGTCGTCTACTCAAGTCTCGCTCTCAGCTATTCCTTGTTAACAC
P164	PDR3p-R	CTGAATGCAACACCGTAGCATGAATCTTGAGATTGCATTGCGGTCACGCAATAAGAAA
P165	PDS1p-F	AATTCTATTTGGATTGTCGTCTACTCAAGTCTCGCTCCGTCCTGCGATTACTACT
P166	PDS1p-R	ATGCAACACCGTAGCATGAATCTTGAGATTGCATAAAGGTTTATTATCTAGCACTTAATC
For PFK2 gene
P167	PFK2 us-F	CAGGGTAAGACAGTGATTTC
P168	PFK2 us-R	GAGATATAAGAAAGGCTTTTAAGC
P169	PFK2 ds -F	TACGCAATGACTGTTACTACTCC
P170	PFK2 ds-R	CCAAATCAGTGTAAGAGTGAAC
P171	ILV3p-F	CCTTCTTCTTGCTTAAAAGCCTTTCTTATATCTCGTTGGCATTTGCTTCTCCAC
P172	ILV3p-R	CCATTCACAAAAGGAGTAGTAACAGTCATTGCGTACTCTACTTTTTTCTTGGCTGTT
P173	ADH3p-F	CCTTCTTCTTGCTTAAAAGCCTTTCTTATATCTCTCCTTACGAAAAAAAAGATCAAG
P174	ADH3p-R	CCATTCACAAAAGGAGTAGTAACAGTCATTGCGTAGATGGTGTTAACTTATGACTATAC
P175	VMA6p-F	CCTTCTTCTTGCTTAAAAGCCTTTCTTATATCTCTTCGTTGAATATATTTGCTTCTC
P176	VMA6p-R	CCATTCACAAAAGGAGTAGTAACAGTCATTGCGTACTTCGCAAGACTTTAGCAACAC
P177	BAT1p-F	CCTTCTTCTTGCTTAAAAGCCTTTCTTATATCTCTTACCTATTTAGCTTCTATTGTT
P178	BAT1p-R	CCATTCACAAAAGGAGTAGTAACAGTCATTGCGTAGTTTTAGTATGCTAAGGTTCTAG
P179	CDC24p-F	CCTTCTTCTTGCTTAAAAGCCTTTCTTATATCTCAGGAAGAGACTGTCATAGGG
P180	CDC24p-R	CCATTCACAAAAGGAGTAGTAACAGTCATTGCGTAGATCTCTCGGGTTGGATTAG
P181	SET3p-F	CCTTCTTCTTGCTTAAAAGCCTTTCTTATATCTCTGATAAATCCGTTGACTAAGTAG
P182	SET3p-R	CCATTCACAAAAGGAGTAGTAACAGTCATTGCGTAGATTCAGTTCTCGTATTTTGTG
P183	IDP1p-F	CCTTCTTCTTGCTTAAAAGCCTTTCTTATATCTCGTCTGTGTAAGTCGCTTGTAG
P184	IDP1p-R	CCATTCACAAAAGGAGTAGTAACAGTCATTGCGTAGCTGGGCGATCTTCCTTGTG
P185	RAD1p-F	CCTTCTTCTTGCTTAAAAGCCTTTCTTATATCTCGTTTAAAAAATGTAATCAACCTG
P186	RAD1p-R	CATTCACAAAAGGAGTAGTAACAGTCATTGCGTACTGGAAAGATATTTTCAACAG
P187	PDR3p-F	CCTTCTTCTTGCTTAAAAGCCTTTCTTATATCTCTCTCAGCTATTCCTTGTTAACAC
P188	PDR3p-R	CATTCACAAAAGGAGTAGTAACAGTCATTGCGTATGCGGTCACGCAATAAGAAA
P189	PDS1p-F	CCTTCTTCTTGCTTAAAAGCCTTTCTTATATCTCTCCGTCCTGCGATTACTACT
P190	PDS1p-R	CATTCACAAAAGGAGTAGTAACAGTCATTGCGTAAAAGGTTTATTATCTAGCACTTAATC
For PYK1 gene
P191	PYK1 us-F	TCTATTGTTTTCCATCTCTCGC
P192	PYK1 us-R	TGGAAAAAAGAGGTTCTTGA
P193	PYK1 ds -F	CTTGTTTATTATTCTCTCTTGTTTC
P194	PYK1 ds-R	ACTTCCAAAACTTGGAAAGAC
P195	RPS11Bp-F	GTAACTTTCCATTTTCAAGAACCTCTTTTTTCCAAGAAAGCTATAAAAAATTTGAATTAT
P196	RPS11Bp-R	CTTGTAAATAGAAACAAGAGAGAATAATAAACAAGCTTTTTCCCTGGCTTGATAC
P197	RPL23Ap-F	GTAACTTTCCATTTTCAAGAACCTCTTTTTTCCAAATATTTGTATTGTTTTATGTAATTA
P198	RPL23Ap-R	CTTGTAAATAGAAACAAGAGAGAATAATAAACAAGTATTAGTTATATATAGGTGTGTTGG
P199	YDJ1p-F	GTAACTTTCCATTTTCAAGAACCTCTTTTTTCCAATGTTCTTTCTAACCGTTTCT
P200	YDJ1p-R	CTTGTAAATAGAAACAAGAGAGAATAATAAACAAGCTTTGGACGTTTATTATTGTTG
P201	PRE2p-F	GTAACTTTCCATTTTCAAGAACCTCTTTTTTCCACTTTGGCTATGTTTGTATGTTC
P202	PRE2p-R	CTTGTAAATAGAAACAAGAGAGAATAATAAACAAGGTTTGTTTTTTTTTCCTTCTT
P203	RPA12p-F	GTAACTTTCCATTTTCAAGAACCTCTTTTTTCCATCACTGAATGTCACGATAGAG
P204	RPA12p-R	CTTGTAAATAGAAACAAGAGAGAATAATAAACAAGTCTTATAAGTACTAACCTGGATTG
P205	ALD5p-F	GTAACTTTCCATTTTCAAGAACCTCTTTTTTCCAAATTGTAATTCCAATATCGTAAG
P206	ALD5p-R	CTTGTAAATAGAAACAAGAGAGAATAATAAACAAGTTCTTCTTCTTTGGCTTTTTG
P207	IPP1p-F	GTAACTTTCCATTTTCAAGAACCTCTTTTTTCCAGTTGGAATGAAATTTTAATATCATC
P208	IPP1p-R	CTTGTAAATAGAAACAAGAGAGAATAATAAACAAGTAGTAAATTGCGCGGCGGGA
P209	LYS20p-F	GTAACTTTCCATTTTCAAGAACCTCTTTTTTCCAACCAAATTTGGTATACTGCGT
P210	LYS20p-R	CTTGTAAATAGAAACAAGAGAGAATAATAAACAAGCTTTAGGAAAACAATACAGGGTC
P211	HXT7p-F	GTAACTTTCCATTTTCAAGAACCTCTTTTTTCCAAATAGTACTCTCATCGCTAAGATC
P212	HXT7p-R	CTTGTAAATAGAAACAAGAGAGAATAATAAACAAGTTTTTGATTAAAATTAAAAAAACT
P213	ACS2p-F	GTAACTTTCCATTTTCAAGAACCTCTTTTTTCCAATATAAACATTAAATACATTACACG
P214	ACS2p-R	CTTGTAAATAGAAACAAGAGAGAATAATAAACAAGATTTTATTATTGTATTGATTTACTT
Repair oligos and fragments for gene deletions
P215	gpp1∆-F	AAACGTTTCAATGTTTTAAAATATATCAGAACAACAAAAGCAAATATACAAACCATCGCATTTTCTTTTATTTTTTTGATAAAACTACTACGCTAAAAATAAAATAAAAATGTATGATTT
P216	gpp1∆-R	AAATCATACATTTTTATTTTATTTTTAGCGTAGTAGTTTTATCAAAAAAATAAAAGAAAATGCGATGGTTTGTATATTTGCTTTTGTTGTTCTGATATATTTTAAAACATTGAAACGTTT
P217	gal7 us-F	CTGCAACATCCAATTAGGACTA
P218	gal7 us-R	GAAGTTGTTCTGAACAAAGTAAAAAAAAGAAGTATACAAAGAAAGTGGAATATTCATTCATA
P219	gal1 ds-F	GTATACTTCTTTTTTTTACTTTGTTCAG
P220	gal1 ds-R	GTCATTTCTTTTCCTCCTCGC
P221	XII-2 us-R2 (with TDH3p-R)	GTTTCGAATAAACACACATAAACAAACAAACATAACGCGTTACACGGAAG
P222	pdc5∆-F	ACTTATTTCACATAATCAATCTCAAAGAGAACAACACAATACAATAACAAGAAGAACAAATTAACATAAAACTCATGATTCAACGTTTGTGTATTTTTTTACTTTTGAAGGTTATAGATG
P223	pdc5∆-R	CATCTATAACCTTCAAAAGTAAAAAAATACACAAACGTTGAATCATGAGTTTTATGTTAATTTGTTCTTCTTGTTATTGTATTGTGTTGTTCTCTTTGAGATTGATTATGTGAAATAAGT
P224	aro10∆-F	ACAAGTTGACGCGACTTCTGTAAAGTTTATTTACAAGATAACAAAGAAACTCCCTTAAGCAAACTTGTGGGCGCAATTATAAAACACTGCTACCAATTGTTCGTTTTCTGTTCATTAACA
P225	aro10∆-R	TGTTAATGAACAGAAAACGAACAATTGGTAGCAGTGTTTTATAATTGCGCCCACAAGTTTGCTTAAGGGAGTTTCTTTGTTATCTTGTAAATAAACTTTACAGAAGTCGCGTCAACTTGT
P226	gal80∆-F	TCCTTGCCGACCAGCGTATACAATCTCGATAGTTGGTTTCCCGTTCTTTCCACTCCCGTCAAGCATCTTGCCCTGTGCTTGGCCCCCAGTGCAGCGAACGTTATAAAAACGAATACTGAG
P227	gal80∆-R	CTCAGTATTCGTTTTTATAACGTTCGCTGCACTGGGGGCCAAGCACAGGGCAAGATGCTTGACGGGAGTGGAAAGAACGGGAAACCAACTATCGAGATTGTATACGCTGGTCGGCAAGGA
Oligos for the construction of gRNA vectors
P228	Vector backbone-F	GATCATTTATCTTTCACTGCGGAGAAG
P229	Vector backbone-R	GTTTTAGAGCTAGAAATAGCAAGTTAAAATAAGGCTAGTC
P230	Sequencing-F	CACCTTTCGAGAGGACGATG
P231	Sequencing-R	GCTGGCCTTTTGCTCACATG
P232	GAL80_gRNA-F	TGCGCATGTTTCGGCGTTCGAAACTTCTCCGCAGTGAAAGATAAATGATCGTTTATAAAAGTAACATGATGTTTTAGAGCTAGAAATAGCAAGTTAAAATAAGGCTAGTCCGTTATCAAC
P233	GAL80_gRNA-R	GTTGATAACGGACTAGCCTTATTTTAACTTGCTATTTCTAGCTCTAAAACATCATGTTACTTTTATAAACGATCATTTATCTTTCACTGCGGAGAAGTTTCGAACGCCGAAACATGCGCA
P234	X_3_gRNA-F	TGCGCATGTTTCGGCGTTCGAAACTTCTCCGCAGTGAAAGATAAATGATCCTAATGTGTCCGCGTTTCTAGTTTTAGAGCTAGAAATAGCAAGTTAAAATAAGGCTAGTCCGTTATCAAC
P235	X-3_gRNA-R	GTTGATAACGGACTAGCCTTATTTTAACTTGCTATTTCTAGCTCTAAAACTAGAAACGCGGACACATTAGGATCATTTATCTTTCACTGCGGAGAAGTTTCGAACGCCGAAACATGCGCA
P236	XI-3_gRNA-F	TGCGCATGTTTCGGCGTTCGAAACTTCTCCGCAGTGAAAGATAAATGATCATATGTCTCTAATTTTGGAAGTTTTAGAGCTAGAAATAGCAAGTTAAAATAAGGCTAGTCCGTTATCAAC
P237	XI-3_gRNA-R	GTTGATAACGGACTAGCCTTATTTTAACTTGCTATTTCTAGCTCTAAAACTTCCAAAATTAGAGACATATGATCATTTATCTTTCACTGCGGAGAAGTTTCGAACGCCGAAACATGCGCA
P238	XII-2_gRNA-F	TGCGCATGTTTCGGCGTTCGAAACTTCTCCGCAGTGAAAGATAAATGATCTGAAACTCTAATCCTACTATGTTTTAGAGCTAGAAATAGCAAGTTAAAATAAGGCTAGTCCGTTATCAAC
P239	XII-2_gRNA-R	GTTGATAACGGACTAGCCTTATTTTAACTTGCTATTTCTAGCTCTAAAACATAGTAGGATTAGAGTTTCAGATCATTTATCTTTCACTGCGGAGAAGTTTCGAACGCCGAAACATGCGCA
P240	X-4_gRNA-F	TGCGCATGTTTCGGCGTTCGAAACTTCTCCGCAGTGAAAGATAAATGATCCGCCATTCAAGAGCAGCAACGTTTTAGAGCTAGAAATAGCAAGTTAAAATAAGGCTAGTCCGTTATCAAC
P241	X-4_gRNA-R	GTTGATAACGGACTAGCCTTATTTTAACTTGCTATTTCTAGCTCTAAAACGTTGCTGCTCTTGAATGGCGGATCATTTATCTTTCACTGCGGAGAAGTTTCGAACGCCGAAACATGCGCA
P242	XI-5_gRNA-F	TGCGCATGTTTCGGCGTTCGAAACTTCTCCGCAGTGAAAGATAAATGATCTGAGAATACTGTTGTAAAACGTTTTAGAGCTAGAAATAGCAAGTTAAAATAAGGCTAGTCCGTTATCAAC
P243	XI-5_gRNA-R	GTTGATAACGGACTAGCCTTATTTTAACTTGCTATTTCTAGCTCTAAAACGTTTTACAACAGTATTCTCAGATCATTTATCTTTCACTGCGGAGAAGTTTCGAACGCCGAAACATGCGCA
P244	XII-4_gRNA-F	TGCGCATGTTTCGGCGTTCGAAACTTCTCCGCAGTGAAAGATAAATGATCGCTTCAAGAATTGAGTAAACGTTTTAGAGCTAGAAATAGCAAGTTAAAATAAGGCTAGTCCGTTATCAAC
P245	XII-4_gRNA-R	GTTGATAACGGACTAGCCTTATTTTAACTTGCTATTTCTAGCTCTAAAACGTTTACTCAATTCTTGAAGCGATCATTTATCTTTCACTGCGGAGAAGTTTCGAACGCCGAAACATGCGCA
P246	X-2_gRNA-F	TGCGCATGTTTCGGCGTTCGAAACTTCTCCGCAGTGAAAGATAAATGATCCTCTCGAAGTGGTCACGTGCGTTTTAGAGCTAGAAATAGCAAGTTAAAATAAGGCTAGTCCGTTATCAAC
P247	XI-1_gRNA-F	TGCGCATGTTTCGGCGTTCGAAACTTCTCCGCAGTGAAAGATAAATGATCGCAATGCGATGTTAGTTTAGGTTTTAGAGCTAGAAATAGCAAGTTAAAATAAGGCTAGTCCGTTATCAAC
P248	XI-2_gRNA-F	TGCGCATGTTTCGGCGTTCGAAACTTCTCCGCAGTGAAAGATAAATGATCGCTTTACTTGTGGAAGTTCAGTTTTAGAGCTAGAAATAGCAAGTTAAAATAAGGCTAGTCCGTTATCAAC
P249	XII-3_gRNA-F	TGCGCATGTTTCGGCGTTCGAAACTTCTCCGCAGTGAAAGATAAATGATCCTTTATGCATAGAGCTAATTGTTTTAGAGCTAGAAATAGCAAGTTAAAATAAGGCTAGTCCGTTATCAAC
P250	XII-1_gRNA-F	TGCGCATGTTTCGGCGTTCGAAACTTCTCCGCAGTGAAAGATAAATGATCGGTATGTGCAGTTGATTCACGTTTTAGAGCTAGAAATAGCAAGTTAAAATAAGGCTAGTCCGTTATCAAC
P251	XII-5_gRNA-F	TGCGCATGTTTCGGCGTTCGAAACTTCTCCGCAGTGAAAGATAAATGATCTTGTCACAGTGTCACATCAGGTTTTAGAGCTAGAAATAGCAAGTTAAAATAAGGCTAGTCCGTTATCAAC
P252	GPP1_gRNA-F	TGCGCATGTTTCGGCGTTCGAAACTTCTCCGCAGTGAAAGATAAATGATCGGCCATGTCACGGGTACCAGGTTTTAGAGCTAGAAATAGCAAGTTAAAATAAGGCTAGTCCGTTATCAAC
P253	ARO10_gRNA-F	TGCGCATGTTTCGGCGTTCGAAACTTCTCCGCAGTGAAAGATAAATGATCGGCAATTCCAACACCTAGGGGTTTTAGAGCTAGAAATAGCAAGTTAAAATAAGGCTAGTCCGTTATCAAC
P254	PDC5_gRNA-F	TGCGCATGTTTCGGCGTTCGAAACTTCTCCGCAGTGAAAGATAAATGATCTGATCTTGATGTGGTCAGAGGTTTTAGAGCTAGAAATAGCAAGTTAAAATAAGGCTAGTCCGTTATCAAC
P255	GAL1_gRNA-F	TGCGCATGTTTCGGCGTTCGAAACTTCTCCGCAGTGAAAGATAAATGATCAACCAACTATAATTTAAGAGGTTTTAGAGCTAGAAATAGCAAGTTAAAATAAGGCTAGTCCGTTATCAAC
P256	AtPAL2_gRNA-F	TGCGCATGTTTCGGCGTTCGAAACTTCTCCGCAGTGAAAGATAAATGATCAATGGTACAGCTGTTGGTTCGTTTTAGAGCTAGAAATAGCAAGTTAAAATAAGGCTAGTCCGTTATCAAC
P257	PFK1p_gRNA-F	TGCGCATGTTTCGGCGTTCGAAACTTCTCCGCAGTGAAAGATAAATGATCTTGTTTATCGTTTATTTACTGTTTTAGAGCTAGAAATAGCAAGTTAAAATAAGGCTAGTCCGTTATCAAC
P258	PFK2p_gRNA-F	TGCGCATGTTTCGGCGTTCGAAACTTCTCCGCAGTGAAAGATAAATGATCTTTAGAGACTAGTTTAGCATGTTTTAGAGCTAGAAATAGCAAGTTAAAATAAGGCTAGTCCGTTATCAAC
P259	PYK1p_gRNA-F	TGCGCATGTTTCGGCGTTCGAAACTTCTCCGCAGTGAAAGATAAATGATCGTAGAGAATAACTTTGAAAGGTTTTAGAGCTAGAAATAGCAAGTTAAAATAAGGCTAGTCCGTTATCAAC
P260	HMRa_gRNA-F	TGCGCATGTTTCGGCGTTCGAAACTTCTCCGCAGTGAAAGATAAATGATCGTTCTAAAAATGCCCGTGCTGTTTTAGAGCTAGAAATAGCAAGTTAAAATAAGGCTAGTCCGTTATCAAC
P261	gRNA cassette-F	GTCATCACCGAAACGCGCGATCTTTGAAAAGATAATGTATGATTATG
P262	gRNA cassette-R	CATCGTCCTCTCGAAAGGTGCGTAAGCGTGACATAACTAATTAC
Flanking primers for PCR identification of DNA construct integration and gene deletion
P263	X-2-F	TGCGACAGAAGAAAGGGAAG
P264	X-2-R	GAGAACGAGAGGACCCAACAT
P265	X-3-F	TGACGAATCGTTAGGCACAG
P266	X-3-R	CCGTGCAATACCAAAATCG
P267	X-4-F	CTCACAAAGGGACGAATCCT
P268	X-4-R	GACGGTACGTTGACCAGAG
P269	XI-1-F	CTTAATGGGTAGTGCTTGACACG
P270	XI-1-R	GAAGACCCATGGTTCCAAGGA
P271	XI-2-F	GTTTGTAGTTGGCGGTGGAG
P272	XI-2-R	GAGACAAGATGGGGCAAGAC
P273	XI-3-F	GTGCTTGATTTGCGTCATTC
P274	XI-3-R	CACATTGAGCGAATGAAACG
P275	XI-5-F	AGACGTGATTTTATCAGTACCAAGACCTCCG
P276	XI-5-R	CCCAAAAGCAATCCAGGAAAAACC
P277	XII-1-F	CTGGCAAGAGAACCACCAAT
P278	XII-1-R	GGACGACAACTACGGAGGAT
P279	XII-2-F	CGAAGAAGGCCTGCAATTC
P280	XII-2-R	GGCCCTGATAAGGTTGTTG
P281	XII-3-F	TGGGCAGCCTTGAGTAAATC
P282	XII-3-R	TGGCCAATTGTTCAGTCAAG
P283	XII-4-F	GAACTGACGTCGAAGGCTCT
P284	XII-4-R	CGTGAAATCTCTTTGCGGTAG
P285	XII-5-F	CCACCGAAGTTGATTTGCTT
P286	XII-5-R	GTGGGAGTAAGGGATCCTGT
P287	PFK1p-F	CATTATAGTCCGTTTTATCAGC
P288	PFK1p-R	CGGAAGAAGCTCTAGAGATG
P289	PFK2p-F	TTAAGATAAAGTTGAGTAAAATCC
P290	PFK2p-R	GAGTTCATACCTGGAGCATC
P291	PYK1p-F	GAAAGTTTTTCCGGCAAGCT
P292	PYK1p-R	CTGGTAAGTTGACACCCTTG
P293	gal7/10/1∆-F	TATGACCCGGATTAGAAAACTAC
P294	gal7/10/1∆-R	ATTTTTCATTCTGATGTCATACG
P295	gpp1∆-F	TCTGTCTTCCTTGGGTCTTA
P296	gpp1∆-R	GTATTTCCACTTTGAGACCA
P297	pdc5∆-F	CCAAGGAAATAAAGCAAATAAC
P298	pdc5∆-R	GCATGTTGGCCTCTGTTTC
P299	aro10∆-F	ACCGAAATTTAAAAAAGCAGG
P300	aro10∆-R	CTGTTTGGAAGGCTCCTACG
P301	gal80∆-F	GTTGGCCTCTACTTACTCCAT
P302	gal80∆-R	ACCGCATTTATTAGTATTCCTG
P303	Mating type-F	AGTCACATCAAGATCGTTATGG
P304	Mating type a-R	ACTCCACTTCAAGTAAGAGTTTG
P305	Mating type alpha-R	GCACGGAATATGGGACTACTTCG
