# Supplementary material for: Rewiring carbon metabolism in yeast for high level production of aromatic chemicals
Source: Nat Commun. 2019 Oct 31;10:4976. doi: 10.1038/s41467-019-12961-5 (PMC6823513; doi:10.1038/s41467-019-12961-5)
Supplement: Supplementary file 11 — Supplementary Dataset 7 [file 41467_2019_12961_MOESM11_ESM.xlsx]

## Sheet: Sheet1
Gene	EC	kcat(/s)	sa(µmol/min/mg)	kcat(/h)	Source
FiTAL	EC4.3.1.25	1.44		5184	BRENDA
AtPAL2	EC4.3.1.24	115.8		416880	BRENDA
AtC4H	EC1.14.13.11	1.72		6192	BRENDA
Bbxfpk	EC4.1.2.22	25.7		92520	BRENDA
Ckpta	EC2.3.1.8		9100	19284720	BRENDA
GPP1	EC3.1.3.21	833		2998800	BRENDA
