# Supplementary material for: Rewiring carbon metabolism in yeast for high level production of aromatic chemicals
Source: Nat Commun. 2019 Oct 31;10:4976. doi: 10.1038/s41467-019-12961-5 (PMC6823513; doi:10.1038/s41467-019-12961-5)
Supplement: Supplementary file 12 — Supplementary Dataset 8 [file 41467_2019_12961_MOESM12_ESM.xlsx]

## Sheet: Estimated flux distributions
Rxn name	Formula	Gene-reaction association	LB	UB	Objective	QL158	QL58			s_0001[ce]	(1->3)-beta-D-glucan [cell envelope]
r_0006	s_1543[c] -> s_0004[ce] + s_0794[c] + s_1538[c]	( YGR143W or YPR159W )	0	1000	0	0.00581438	0.00470444			s_0002[c]	(1->3)-beta-D-glucan [cytoplasm]
r_0026	s_0294[c] + s_0991[c] -> s_0180[c] + s_1029[c]		0	1000	0	0	0			s_0003[e]	(1->3)-beta-D-glucan [extracellular]
r_0043	s_0215[c] + 0.5 s_1275[c] -> s_0212[c]		0	1000	0	0	0			s_0004[ce]	(1->6)-beta-D-glucan [cell envelope]
r_0044	s_0214[m] + s_0799[m] -> s_0157[m] + s_0460[m]		0	1000	0	0	0			s_0006[m]	(2-amino-4-hydroxy-7,8-dihydropteridin-6-yl)methyl trihydrogen diphosphate [mitochondrion]
r_0070	s_0290[m] + s_0807[m] -> s_0287[m] + s_0532[m] + s_0799[m]		0	1000	0	0	0			s_0007[c]	(2E)-3-(methoxycarbonyl)pent-2-enedioic acid [cytoplasm]
r_0086	s_1423[c] -> s_0311[c] + s_0803[c]		0	1000	0	0	0			s_0008[m]	(2R,3R)-2,3-dihydroxy-3-methylpentanoate [mitochondrion]
r_0087	s_1422[c] -> s_1423[c]		0	1000	0	0	0			s_0009[c]	(2R,3S)-3-isopropylmalate [cytoplasm]
r_0094	s_0955[c] + s_1368[c] -> s_0352[c] + s_0456[c] + s_0529[c] + 4 s_0794[c]		0	1000	0	0	0			s_0010[c]	(2S)-2-isopropyl-3-oxosuccinate [cytoplasm]
r_0099	s_0376[m] + s_1845[m] -> s_0372[m] + s_0532[m]	YKL192C	0	1000	0	0	0			s_0011[m]	(2S)-2-isopropyl-3-oxosuccinate [mitochondrion]
r_0200	s_0418[c] + s_0803[c] + s_1275[c] -> s_0419[c] + s_0837[c] + s_1151[c]		0	1000	0	0	0			s_0012[m]	(2S,3R)-3-hydroxybutane-1,2,3-tricarboxylic acid [mitochondrion]
r_0461	s_0189[c] + s_0943[c] -> s_0633[c] + s_1311[c]		0	1000	0	0	0			s_0013[c]	(5S,6S)-di-HETE [cytoplasm]
r_0465	s_0412[c] + s_0803[c] -> s_0419[c] + s_0557[c]		0	1000	0	0	0			s_0014[n]	(5S,6S)-di-HETE [nucleus]
r_0475	s_0803[c] + s_0999[c] -> s_0419[c] + s_0991[c]		0	1000	0	0	0			s_0015[c]	(N(omega)-L-arginino)succinic acid [cytoplasm]
r_0484	2 s_0752[m] + s_0838[m] -> s_0756[m] + 2 s_0807[m]	YPL059W	0	1000	0	0	0			s_0016[m]	(R)-2,3-dihydroxy-3-methylbutanoate [mitochondrion]
r_0500	s_0529[c] + s_0952[c] -> s_0373[c] + s_1003[c]		0	1000	0	0	0			s_0017[c]	(R)-4-phosphopantothenic acid [cytoplasm]
r_0695	s_0120[c] + s_1051[c] -> s_0794[c] + s_1196[c] + s_1487[c]	YDR403W	0	1000	0	0	0			s_0018[c]	(R)-5-diphosphomevalonic acid [cytoplasm]
r_0696	s_0062[c] + s_0803[c] + s_1198[c] -> s_0063[c] + 2 s_0794[c] + s_1203[c]		0	1000	0	0	0			s_0019[c]	(R)-5-phosphomevalonic acid [cytoplasm]
r_0970	s_0434[c] + s_1616[c] -> s_0586[c] + s_0803[c] + s_1620[c]	YGR209C	0	1000	0	0.000121559	9.83536e-05			s_0020[c]	(R)-acetoin [cytoplasm]
r_0971	s_0539[c] + s_1616[c] -> s_0590[c] + s_0803[c] + s_1620[c]	YGR209C	0	1000	0	0	0			s_0021[c]	(R)-carnitine [cytoplasm]
r_0972	s_0785[c] + s_1616[c] -> s_0617[c] + s_0803[c] + s_1620[c]	YGR209C	0	1000	0	0	0			s_0022[e]	(R)-carnitine [extracellular]
r_0973	s_1559[c] + s_1616[c] -> s_0656[c] + s_0803[c] + s_1620[c]	YGR209C	0	1000	0	0.000129089	0.000104446			s_0023[m]	(R)-carnitine [mitochondrion]
r_0992	s_0373[c] + s_1039[c] -> s_0529[c] + s_1234[c]		0	1000	0	0	0			s_0024[p]	(R)-carnitine [peroxisome]
r_1008	s_0517[m] -> s_1504[m]		0	1000	0	0	0			s_0025[c]	(R)-lactate [cytoplasm]
r_1009	s_0516[c] -> s_1503[c]		0	1000	0	0	0			s_0026[e]	(R)-lactate [extracellular]
r_1619	s_0782[c] + s_0803[c] -> s_0790[c] + s_1322[c]	YER037W	0	1000	0	0	0			s_0027[m]	(R)-lactate [mitochondrion]
r_2113	s_2763[c] -> s_2764[c]		0	1000	0	0	0			s_0028[c]	(R)-mevalonate [cytoplasm]
r_2114	s_0147[c] -> s_0803[c] + s_1403[c]		0	1000	0	0	0			s_0029[e]	(R)-mevalonate [extracellular]
r_2213	s_2785[erm] + s_2831[erm] + s_2868[erm] -> s_2795[erm] + s_2833[erm] + s_2834[erm]	YBR041W	0	1000	0	0	0			s_0030[c]	(R)-pantoate [cytoplasm]
r_2214	s_2785[erm] + s_2831[erm] + s_2869[erm] -> s_2797[erm] + s_2833[erm] + s_2834[erm]	YBR041W	0	1000	0	0	0			s_0031[c]	(R)-pantothenate [cytoplasm]
r_2215	s_2785[erm] + s_2831[erm] + s_2870[erm] -> s_2816[erm] + s_2833[erm] + s_2834[erm]	YBR041W	0	1000	0	0	0			s_0032[e]	(R)-pantothenate [extracellular]
r_2216	s_0531[lp] + s_2840[lp] + s_2871[lp] -> s_0635[lp] + s_2842[lp] + s_2872[lp]	YBR041W	0	1000	0	0	0			s_0033[c]	(R)-S-lactoylglutathione [cytoplasm]
r_2217	s_0531[lp] + s_2840[lp] + s_2873[lp] -> s_0635[lp] + s_2842[lp] + s_2874[lp]	YBR041W	0	1000	0	0	0			s_0034[m]	(R)-S-lactoylglutathione [mitochondrion]
r_2218	s_0531[lp] + s_2840[lp] + s_2875[lp] -> s_0635[lp] + s_2842[lp] + s_2876[lp]	YBR041W	0	1000	0	0	0			s_0035[c]	(R,R)-2,3-butanediol [cytoplasm]
r_3240	s_0803[c] + s_3632[c] -> s_1322[c] + s_3633[c]	YER037W	0	1000	0	0	0			s_0036[e]	(R,R)-2,3-butanediol [extracellular]
r_3241	s_0803[c] + s_3634[c] -> s_1322[c] + s_3635[c]	YER037W	0	1000	0	0	0			s_0037[c]	(S)-2,3-epoxysqualene [cytoplasm]
r_3242	s_0803[c] + s_3636[c] -> s_1322[c] + s_3637[c]	YER037W	0	1000	0	0	0			s_0038[er]	(S)-2,3-epoxysqualene [endoplasmic reticulum]
r_3243	s_0803[c] + s_3638[c] -> s_1322[c] + s_3639[c]	YER037W	0	1000	0	0	0			s_0039[m]	(S)-2-acetyl-2-hydroxybutanoate [mitochondrion]
r_0964	s_0434[c] + s_0750[c] + s_0803[c] -> s_0394[c] + s_0753[v] + s_0794[c] + s_1322[c]	YDR135C	0	1000	0	0	0			s_0042[p]	(R)-3-hydroxydecanoyl-CoA [peroxisome]
r_1028	s_0434[c] + s_0803[c] + s_1473[c] -> s_0394[c] + s_0794[c] + s_1322[c] + s_1474[v]	YLL048C	0	1000	0	0	0			s_0045[p]	(S)-3-hydroxyhexacosanoyl-CoA [peroxisome]
r_1096	s_0029[e] -> s_0028[c]		0	1000	0	0	0			s_0048[p]	(R)-3-hydroxylauroyl-CoA [peroxisome]
r_1097	s_0035[c] -> s_0036[e]		0	1000	0	0	0			s_0051[p]	(S)-3-hydroxypalmitoyl-CoA [peroxisome]
r_1098	s_0172[c] -> s_0173[e]		0	1000	0	0	0			s_0054[p]	(S)-3-hydroxytetradecanoyl-CoA [peroxisome]
r_1099	s_0177[m] + s_0180[c] -> s_0176[c] + s_0182[m]	( YOR222W or YPL134C )	0	1000	0	0.0159953	0.0129418			s_0056[c]	(S)-3-methyl-2-oxopentanoate [cytoplasm]
r_1100	s_0212[c] -> s_0213[m]		0	1000	0	0	0			s_0058[e]	(S)-3-methyl-2-oxopentanoate [extracellular]
r_1101	s_0736[e] + s_0796[e] -> s_0734[c] + s_0794[c]	( YDL210W or YOR348C )	0	1000	0	0	0			s_0060[m]	(S)-3-methyl-2-oxopentanoate [mitochondrion]
r_1102	s_0316[e] + s_0796[e] -> s_0315[c] + s_0794[c]	YDL210W	0	1000	0	0	0			s_0061[c]	(S)-dihydroorotate [cytoplasm]
r_1103	s_0320[e] -> s_0319[c]		0	1000	0	0	0			s_0062[c]	(S)-lactaldehyde [cytoplasm]
r_1104	s_0354[e] + s_0796[e] -> s_0352[c] + s_0794[c]	YNR056C	0	1000	0	0	0			s_0063[c]	(S)-lactate [cytoplasm]
r_1106	s_0362[c] -> s_0364[e]	YCR010C	0	1000	0	0	0			s_0064[e]	(S)-lactate [extracellular]
r_1107	s_0685[c] -> s_0686[e]		0	1000	0	0	0			s_0065[m]	(S)-lactate [mitochondrion]
r_1108	s_0384[e] + s_0796[e] -> s_0383[c] + s_0794[c]	( YER056C or YER060W or YER060W-A or YGL186C )	0	1000	0	0	0			s_0066[c]	(S)-malate [cytoplasm]
r_1109	s_0387[e] + s_0796[e] -> s_0386[c] + s_0794[c]	YAL022C	0	1000	0	0	0			s_0067[e]	(S)-malate [extracellular]
r_1110	s_0394[c] + s_0437[m] -> s_0397[m] + s_0434[c]	( YBL030C or YBR085W or YMR056C )	0	1000	0	3.27899	2.47675			s_0068[m]	(S)-malate [mitochondrion]
r_1111	s_0399[p] + s_0434[c] + s_0801[p] -> s_0394[c] + s_0439[p] + s_0794[c]	YPR128C	0	1000	0	0	0			s_0069[p]	(S)-malate [peroxisome]
r_1112	s_0180[c] + s_0524[m] -> s_0182[m] + s_0522[c]	YMR241W	0	1000	0	0	0			s_0075[c]	1,3-bisphospho-D-glycerate [cytoplasm]
r_1113	s_0406[e] -> s_0405[c]	YJR152W	0	1000	0	0	0			s_0076[c]	1-(2-carboxyphenylamino)-1-deoxy-D-ribulose 5-phosphate [cytoplasm]
r_1114	s_0408[e] -> s_0407[c]	YIR028W	0	1000	0	0	0			s_0077[c]	1-(5-phospho-D-ribosyl)-5-[(5-phospho-D-ribosylamino)methylideneamino]imidazole-4-carboxamide [cytoplasm]
r_1115	s_0420[e] -> s_0419[c]	( YDR384C or YGR121C or YNL142W or YPR138C )	0	1000	0	0.297039	0.240337			s_0078[c]	1-(5-phosphoribosyl)-5-AMP [cytoplasm]
r_1116	s_0426[p] + s_0434[c] + s_0801[p] -> s_0423[c] + s_0439[p] + s_0794[c]	YPR128C	0	1000	0	0	0			s_0079[c]	1-(sn-glycero-3-phospho)-1D-myo-inositol [cytoplasm]
r_1118	s_0975[m] + s_0991[c] -> s_0973[c] + s_0993[m]	YPR021C	0	1000	0	0	0			s_0080[e]	1-(sn-glycero-3-phospho)-1D-myo-inositol [extracellular]
r_1119	s_0452[e] + s_0796[e] -> s_0451[c] + s_0794[c]	YGR065C	0	1000	0	0	0			s_0084[e]	1-acylglycerophosphocholine [extracellular]
r_1120	s_0023[m] + s_1235[c] -> s_0021[c] + s_1236[m]	YOR100C	0	1000	0	0	0			s_0086[c]	1-C-(indol-3-yl)glycerol 3-phosphate [cytoplasm]
r_1121	s_0487[er] -> s_0488[g]		0	1000	0	0	0			s_0087[c]	1-methylnicotinamide [cytoplasm]
r_1122	s_0490[er] -> s_0491[g]		0	1000	0	0	0			s_0089[c]	1-phosphatidyl-1D-myo-inositol [cytoplasm]
r_1123	s_0493[er] -> s_0494[g]		0	1000	0	0	0			s_0116[c]	1-pyrroline-3-hydroxy-5-carboxylic acid [cytoplasm]
r_1124	s_0496[er] -> s_0497[g]		0	1000	0	0	0			s_0117[m]	1-pyrroline-3-hydroxy-5-carboxylic acid [mitochondrion]
r_1125	s_0513[e] + s_0796[e] -> s_0512[c] + s_0794[c]	YGL077C	0	1000	0	0	0			s_0118[c]	1-pyrroline-5-carboxylate [cytoplasm]
r_1126	s_0068[m] + s_0522[c] -> s_0066[c] + s_0524[m]	YBR291C	0	1000	0	0	0			s_0119[m]	1-pyrroline-5-carboxylate [mitochondrion]
r_1127	s_0522[c] + s_1361[m] -> s_0524[m] + s_1360[c]	YBR291C	0	1000	0	0	0			s_0120[c]	10-formyl-THF [cytoplasm]
r_1128	s_0522[c] + s_0941[m] -> s_0524[m] + s_0940[c]	YBR291C	0	1000	0	0	0			s_0121[m]	10-formyl-THF [mitochondrion]
r_1129	s_0529[c] -> s_0532[m]	YHR002W	0	1000	0	0.00148181	0			s_0122[c]	14-demethyllanosterol [cytoplasm]
r_1130	s_0528[m] + s_0539[c] + s_0794[c] -> s_0526[c] + s_0541[m] + s_0799[m]	YBR192W	0	1000	0	0	0			s_0123[n]	1D-myo-inositol 1,3,4,5-tetrakisphosphate [nucleus]
r_1131	s_0528[m] + s_0539[c] + 2 s_0794[c] -> s_0526[c] + s_0541[m] + 2 s_0799[m]	YBR192W	0	1000	0	0	0			s_0124[n]	1D-myo-inositol 1,4,5,6-tetrakisphosphate [nucleus]
r_1132	s_0544[e] + s_0796[e] -> s_0543[c] + s_0794[c]	YAL022C	0	1000	0	0	0			s_0125[n]	1D-myo-inositol 1,4,5-trisphosphate [nucleus]
r_1133	s_0546[e] + s_0796[e] -> s_0545[c] + s_0794[c]	( YER056C or YER060W or YER060W-A or YGL186C )	0	1000	0	0	0			s_0126[c]	1D-myo-inositol 1-phosphate [cytoplasm]
r_1134	s_0554[e] + s_0796[e] -> s_0553[c] + s_0794[c]	( YDL245C or YDR342C or YDR343C or YDR345C or YEL069C or YFL011W or YHR092C or YHR094C or YHR096C or YJL214W or YJL219W or YJR158W or YMR011W or YNR072W or YOL156W )	0	1000	0	0	0			s_0127[er]	1D-myo-inositol 1-phosphate [endoplasmic reticulum]
r_1135	s_0559[e] + s_0796[e] -> s_0558[c] + s_0794[c]	( YDR536W or YFL011W or YJL219W or YLR081W or YNL318C or YOL156W )	0	1000	0	0	0			s_0129[m]	1D-myo-inositol 3-phosphate [mitochondrion]
r_1136	s_0026[e] + s_0796[e] -> s_0025[c] + s_0794[c]	YKL217W	0	1000	0	0	0			s_0131[c]	2,3-cyclic AMP [cytoplasm]
r_1137	s_0025[c] + s_0794[c] -> s_0027[m] + s_0799[m]		0	1000	0	0	0			s_0132[c]	2-deoxyadenosine [cytoplasm]
r_1138	s_0025[c] + s_1401[m] -> s_0027[m] + s_1399[c]		0	1000	0	0	0			s_0133[e]	2-deoxyadenosine [extracellular]
r_1139	s_0572[e] + s_0796[e] -> s_0571[c] + s_0794[c]	( YDL245C or YDR342C or YDR343C or YDR345C or YEL069C or YFL011W or YHR092C or YHR094C or YHR096C or YJL214W or YJL219W or YJR158W or YMR011W or YNR072W or YOL156W )	0	1000	0	0	0			s_0134[c]	2-deoxyguanosine [cytoplasm]
r_1146	s_0659[e] -> s_0657[c]	( YIL013C or YOR011W )	0	1000	0	0	0			s_0135[e]	2-deoxyguanosine [extracellular]
r_1147	s_0668[e] -> s_0666[c]	( YIL013C or YOR011W )	0	1000	0	0	0			s_0136[c]	2-deoxyinosine [cytoplasm]
r_1148	s_0665[ce] -> s_0666[c]	( YIL013C or YOR011W )	0	1000	0	0	0			s_0137[e]	2-deoxyinosine [extracellular]
r_1149	s_0684[e] -> s_0683[c]		0	1000	0	0	0			s_0138[c]	2-deoxyuridine [cytoplasm]
r_1151	s_0690[m] -> s_0689[c]	YIL134W	0	1000	0	0	0			s_0139[e]	2-deoxyuridine [extracellular]
r_1161	s_0702[e] -> s_0700[c]	( YIL013C or YOR011W )	0	1000	0	0	0			s_0140[c]	2,3-bisphospho-D-glyceric acid [cytoplasm]
r_1162	s_0699[ce] -> s_0700[c]	( YIL013C or YOR011W )	0	1000	0	0	0			s_0141[c]	2,5-diamino-4-hydroxy-6-(5-phosphoribosylamino)pyrimidine [cytoplasm]
r_1164	s_0720[e] -> s_0719[c]		0	1000	0	0	0			s_0142[c]	2,5-diamino-6-(5-phosphono)ribitylamino-4(3H)-pyrimidinone [cytoplasm]
r_1165	s_0743[c] + s_0783[g] -> s_0744[g] + s_0782[c]	YGL225W	0	1000	0	0	0			s_0143[c]	2-(3-amino-3-carboxypropyl)-L-histidine [cytoplasm]
r_1166	s_0565[e] -> s_0563[c]	( YDL245C or YDL247W or YDR342C or YDR343C or YDR345C or YDR536W or YEL069C or YFL011W or YHR092C or YHR094C or YHR096C or YJL214W or YJL219W or YJR158W or YJR160C or YLR081W or YMR011W or YNR072W or YOL156W )	0	1000	0	0.561842	0.479017			s_0144[c]	2-[3-carboxy-3-(methylammonio)propyl]-L-histidine [cytoplasm]
r_1167	s_0751[e] -> s_0750[c]	YJL212C	0	1000	0	0	0			s_0145[m]	2-acetamido-5-oxopentanoate [mitochondrion]
r_1168	s_0750[c] -> s_0753[v]	( YDR135C or YLL015W )	0	1000	0	0	0			s_0146[m]	2-acetyllactic acid [mitochondrion]
r_1169	s_0080[e] -> s_0079[c]	YCR098C	0	1000	0	0	0			s_0147[c]	2-amino-3-carboxymuconate-6-semialdehyde [cytoplasm]
r_1170	s_1435[e] -> s_1433[c]	YCR098C	0	1000	0	0	0			s_0148[m]	2-amino-6-(hydroxymethyl)-7,8-dihydropteridin-4-ol [mitochondrion]
r_1171	s_0766[e] + s_0796[e] -> s_0765[c] + s_0794[c]	( YDR536W or YGL084C or YPL189W )	0	1000	0	0	0			s_0149[c]	2-dehydropantoate [cytoplasm]
r_1172	s_0765[c] -> s_0766[e]	YLL043W	0	1000	0	0.0607013	0			s_0150[m]	2-dehydropantoate [mitochondrion]
r_1173	s_0796[e] + s_1004[e] -> s_0794[c] + s_1003[c]	( YCL025C or YKR039W or YOL020W or YOR348C or YPL265W )	0	1000	0	0	0			s_0152[c]	2-deoxy-D-ribose [cytoplasm]
r_1174	s_0773[c] -> s_0774[v]		0	1000	0	0	0			s_0153[c]	2-deoxy-D-ribose 5-phosphate [cytoplasm]
r_1175	s_0741[m] + s_0785[c] + s_0794[c] -> s_0739[c] + s_0786[m] + s_0799[m]	YDL198C	0	1000	0	0	0			s_0154[m]	2-hexaprenyl-5-hydroxy-6-methoxy-3-methyl-1,4-benzoquinone [mitochondrion]
r_1176	s_0788[e] + s_0796[e] -> s_0787[c] + s_0794[c]	( YER056C or YER060W or YER060W-A or YGL186C )	0	1000	0	0	0			s_0155[m]	2-hexaprenyl-6-methoxy-1,4-benzoquinone [mitochondrion]
r_1177	s_0796[e] + s_1154[e] -> s_0794[c] + s_1153[c]	( YDR497C or YOL103W )	0	1000	0	0	0			s_0156[m]	2-hexaprenyl-6-methoxy-3-methyl-1,4-benzoquinone [mitochondrion]
r_1178	s_0925[e] -> s_0924[c]	YMR319C	0	1000	0	3.5858e-08	2.90129e-08			s_0157[m]	2-hexaprenyl-6-methoxyphenol [mitochondrion]
r_1179	s_0924[c] -> s_0926[m]		0	1000	0	3.5858e-08	2.90129e-08			s_0158[c]	2-hydroxy-3-oxobutyl phosphate [cytoplasm]
r_1180	s_0927[c] -> s_0928[e]		0	1000	0	0	0			s_0161[er]	2-hydroxyhexadecanal [endoplasmic reticulum]
r_1181	s_0935[c] -> s_0936[e]		0	1000	0	0	0			s_0162[c]	2-isopropylmalate [cytoplasm]
r_1182	s_0943[c] -> s_0945[m]		0	1000	0	0	0			s_0163[e]	2-isopropylmalate [extracellular]
r_1183	s_0796[e] + s_0956[e] -> s_0794[c] + s_0955[c]	( YBR068C or YCL025C or YDR046C or YKR039W or YOL020W or YOR348C or YPL265W )	0	1000	0	0	0			s_0164[m]	2-isopropylmalate [mitochondrion]
r_1184	s_0796[e] + s_0966[e] -> s_0794[c] + s_0965[c]	( YEL063C or YKR039W or YNL270C )	0	1000	0	0	0			s_0165[c]	2-isopropylmaleic acid [cytoplasm]
r_1185	s_0802[v] + s_0965[c] -> s_0794[c] + s_0968[v]	YBR293W	0	1000	0	0	0			s_0166[c]	2-methylbutanal [cytoplasm]
r_1186	s_0796[e] + s_0970[e] -> s_0794[c] + s_0969[c]	( YCL025C or YDR508C or YKR039W or YPL265W )	0	1000	0	0	0			s_0167[e]	2-methylbutanal [extracellular]
r_1187	s_0802[v] + s_0969[c] -> s_0794[c] + s_0972[v]	YJR001W	0	1000	0	0	0			s_0168[m]	2-methylbutanal [mitochondrion]
r_1188	s_0802[v] + s_0972[v] -> s_0794[c] + s_0969[c]	( YKL146W or YNL101W )	0	1000	0	0	0			s_0169[c]	2-methylbutanol [cytoplasm]
r_1189	s_0802[v] + s_0977[v] -> s_0794[c] + s_0973[c]	YER119C	0	1000	0	0	0			s_0170[e]	2-methylbutanol [extracellular]
r_1190	s_0796[e] + s_0974[e] -> s_0794[c] + s_0973[c]	( YFL055W or YKR039W or YPL265W )	0	1000	0	0	0			s_0171[m]	2-methylbutanol [mitochondrion]
r_1191	s_0022[e] -> s_0021[c]	YBR132C	0	1000	0	0	0			s_0172[c]	2-methylbutyl acetate [cytoplasm]
r_1192	s_0796[e] + s_0982[e] -> s_0794[c] + s_0981[c]	( YBR068C or YBR069C or YCL025C or YDR046C or YDR508C or YKR039W or YOL020W )	0	1000	0	0	0			s_0173[e]	2-methylbutyl acetate [extracellular]
r_1193	s_0802[v] + s_0985[v] -> s_0794[c] + s_0984[c]	YCR075C	0	1000	0	0	0			s_0174[m]	2-methylcitrate [mitochondrion]
r_1194	s_0991[c] -> s_0993[m]	YPR021C	0	1000	0	0.0327506	0.0264986			s_0176[c]	2-oxoadipic acid [cytoplasm]
r_1195	s_0802[v] + s_0996[v] -> s_0794[c] + s_0991[c]	YER119C	0	1000	0	0	0			s_0177[m]	2-oxoadipic acid [mitochondrion]
r_1196	s_0796[e] + s_0992[e] -> s_0794[c] + s_0991[c]	( YCL025C or YFL055W or YKR039W or YPL265W )	0	1000	0	0	0			s_0178[c]	2-oxobutanoate [cytoplasm]
r_1197	s_0802[v] + s_0999[c] -> s_0794[c] + s_1002[v]	YJR001W	0	1000	0	0	0			s_0179[m]	2-oxobutanoate [mitochondrion]
r_1198	s_0802[v] + s_1002[v] -> s_0794[c] + s_0999[c]	( YKL146W or YNL101W )	0	1000	0	0	0			s_0180[c]	2-oxoglutarate [cytoplasm]
r_1199	s_0796[e] + s_1000[e] -> s_0794[c] + s_0999[c]	( YCL025C or YDR508C or YKR039W or YPL265W )	0	1000	0	0	0			s_0181[e]	2-oxoglutarate [extracellular]
r_1200	s_0802[v] + s_1006[c] -> s_0794[c] + s_1009[v]	( YBR293W or YCL069W or YMR088C )	0	1000	0	0	0			s_0182[m]	2-oxoglutarate [mitochondrion]
r_1201	s_0796[e] + s_1007[e] -> s_0794[c] + s_1006[c]	( YBR069C or YGR191W or YKR039W )	0	1000	0	0	0			s_0183[n]	2-oxoglutarate [nucleus]
r_1202	s_1019[v] -> s_1016[c]	YCL038C	0	1000	0	0	0			s_0184[p]	2-oxoglutarate [peroxisome]
r_1203	s_0802[v] + s_1016[c] -> s_0794[c] + s_1019[v]	YJR001W	0	1000	0	0	0			s_0185[c]	2-phenylethanol [cytoplasm]
r_1204	s_0802[v] + s_1019[v] -> s_0794[c] + s_1016[c]	( YKL146W or YNL101W )	0	1000	0	0	0			s_0186[e]	2-phenylethanol [extracellular]
r_1205	s_0796[e] + s_1017[e] -> s_0794[c] + s_1016[c]	( YBR068C or YBR069C or YCL025C or YDR046C or YKR039W )	0	1000	0	0	0			s_0187[m]	2-phenylethanol [mitochondrion]
r_1206	s_0063[c] -> s_0065[m]	YKL217W	0	1000	0	0	0			s_0188[c]	2-phospho-D-glyceric acid [cytoplasm]
r_1207	s_0064[e] + s_0796[e] -> s_0063[c] + s_0794[c]	YKL217W	0	1000	0	0	0			s_0189[c]	geranylgeranyl diphosphate [cytoplasm]
r_1208	s_1024[v] -> s_1021[c]	YCL038C	0	1000	0	0	0			s_0190[c]	farnesyl diphosphate [cytoplasm]
r_1209	s_0802[v] + s_1021[c] -> s_0794[c] + s_1024[v]	YJR001W	0	1000	0	0	0			s_0191[m]	farnesyl diphosphate [mitochondrion]
r_1210	s_0802[v] + s_1024[v] -> s_0794[c] + s_1021[c]	( YKL146W or YNL101W )	0	1000	0	0	0			s_0192[c]	3,5-cyclic AMP [cytoplasm]
r_1211	s_0796[e] + s_1022[e] -> s_0794[c] + s_1021[c]	( YBR068C or YBR069C or YCL025C or YDR046C or YDR508C or YKR039W )	0	1000	0	0	0			s_0193[c]	3,5-cyclic CMP [cytoplasm]
r_1212	s_0802[v] + s_1025[c] -> s_0794[c] + s_1028[v]	( YBR293W or YCL069W or YMR088C )	0	1000	0	0	0			s_0194[c]	3,5-cyclic dAMP [cytoplasm]
r_1213	s_0796[e] + s_1026[e] -> s_0794[c] + s_1025[c]	( YKR039W or YNL268W )	0	1000	0	0	0			s_0195[c]	3,5-cyclic GMP [cytoplasm]
r_1214	s_0796[e] + s_1030[e] -> s_0794[c] + s_1029[c]	( YBR068C or YCL025C or YDR046C or YDR508C or YGR055W or YHL036W or YKR039W )	0	1000	0	0	0			s_0196[c]	3,5-cyclic IMP [cytoplasm]
r_1215	s_0796[e] + s_1033[e] -> s_0794[c] + s_1032[c]	( YBR068C or YCL025C or YDR046C or YKR039W or YOL020W )	0	1000	0	0	0			s_0197[c]	3-dephospho-CoA [cytoplasm]
r_1216	s_0796[e] + s_1036[e] -> s_0794[c] + s_1035[c]	( YKR039W or YOR348C )	0	1000	0	0	0			s_0200[m]	3-dephospho-CoA [mitochondrion]
r_1217	s_0796[e] + s_1041[e] -> s_0794[c] + s_1039[c]	( YCL025C or YDR508C or YFL055W or YKR039W or YPL265W )	0	1000	0	0	0			s_0201[c]	3-phospho-5-adenylyl sulfate [cytoplasm]
r_1218	s_0796[e] + s_1046[e] -> s_0794[c] + s_1045[c]	( YBR069C or YCL025C or YDR046C or YDR508C or YKR039W )	0	1000	0	0	0			s_0204[c]	3-(4-hydroxyphenyl)pyruvate [cytoplasm]
r_1219	s_0796[e] + s_1049[e] -> s_0794[c] + s_1048[c]	( YBR068C or YBR069C or YDR046C or YKR039W or YOL020W )	0	1000	0	0	0			s_0206[p]	3-(4-hydroxyphenyl)pyruvate [peroxisome]
r_1220	s_1055[v] -> s_1051[c]	YCL038C	0	1000	0	0	0			s_0207[c]	3-(imidazol-4-yl)-2-oxopropyl dihydrogen phosphate [cytoplasm]
r_1221	s_0802[v] + s_1051[c] -> s_0794[c] + s_1055[v]	( YBR293W or YJR001W )	0	1000	0	0	0			s_0208[c]	3-aminopropanal [cytoplasm]
r_1222	s_0802[v] + s_1055[v] -> s_0794[c] + s_1051[c]	( YKL146W or YNL101W )	0	1000	0	0	0			s_0209[c]	3-dehydro-4-methylzymosterol [cytoplasm]
r_1223	s_0796[e] + s_1052[e] -> s_0794[c] + s_1051[c]	( YBR068C or YBR069C or YCL025C or YDR046C or YKR039W or YOL020W )	0	1000	0	0	0			s_0210[c]	3-dehydroquinate [cytoplasm]
r_1224	s_0796[e] + s_1057[e] -> s_0794[c] + s_1056[c]	( YBR068C or YBR069C or YCL025C or YDR046C or YKR039W )	0	1000	0	0	0			s_0211[c]	3-dehydroshikimate [cytoplasm]
r_1225	s_1061[e] -> s_1059[c]	( YIL013C or YOR011W )	0	1000	0	0	0			s_0212[c]	3-hexaprenyl-4,5-dihydroxybenzoic acid [cytoplasm]
r_1226	s_0066[c] + s_1326[m] -> s_0068[m] + s_1322[c]	YLR348C	0	1000	0	0	0			s_0213[m]	3-hexaprenyl-4,5-dihydroxybenzoic acid [mitochondrion]
r_1227	s_0796[e] + s_1106[e] -> s_0794[c] + s_1105[c]	( YBR298C or YDL247W or YGR289C or YJR160C )	0	1000	0	0	0			s_0214[m]	3-hexaprenyl-4-hydroxy-5-methoxybenzoic acid [mitochondrion]
r_1228	s_1185[c] -> s_1186[e]	YBR180W	0	1000	0	0	0			s_0215[c]	3-hexaprenyl-4-hydroxybenzoic acid [cytoplasm]
r_1229	s_1198[c] -> s_1200[m]	( YEL006W or YIL006W )	0	1000	0	0	0			s_0216[m]	3-hexaprenyl-4-hydroxybenzoic acid [mitochondrion]
r_1230	s_0585[m] + s_1198[c] -> s_0584[c] + s_1200[m]	YIL006W	0	1000	0	0	0			s_0217[c]	3-hydroxy-2-isopropyl-4-methoxy-4-oxobutanoate [cytoplasm]
r_1231	s_0424[m] + s_1198[c] -> s_0423[c] + s_1200[m]	YIL006W	0	1000	0	0	0			s_0218[c]	3-hydroxy-3-methylglutaryl-CoA [cytoplasm]
r_1232	s_0616[m] + s_1198[c] -> s_0615[c] + s_1200[m]	YIL006W	0	1000	0	0	0			s_0221[m]	3-hydroxy-3-methylglutaryl-CoA [mitochondrion]
r_1235	s_1220[e] -> s_1219[c]	YGR260W	0	1000	0	0	0			s_0222[c]	3-hydroxy-L-kynurenine [cytoplasm]
r_1236	s_1449[c] -> s_1451[p]		0	1000	0	0	0			s_0224[c]	3-hydroxyanthranilate [cytoplasm]
r_1237	s_0794[c] + s_1268[m] -> s_0799[m] + s_1266[c]	YOR130C	0	1000	0	0.00898125	0.00726677			s_0229[p]	3-hydroxyoctadecanoyl-CoA [peroxisome]
r_1238	s_0796[e] + s_1267[e] -> s_0794[c] + s_1266[c]	( YEL063C or YKR039W )	0	1000	0	0	0			s_0231[er]	3-ketosphinganine [endoplasmic reticulum]
r_1239	s_0794[c] + s_1271[c] -> s_0799[m] + s_1273[m]	YKL120W	0	1000	0	0.0270197	0			s_0232[c]	3-methyl-2-oxobutanoate [cytoplasm]
r_1241	s_0032[e] + s_0796[e] -> s_0031[c] + s_0794[c]	YCR028C	0	1000	0	0	0			s_0233[m]	3-methyl-2-oxobutanoate [mitochondrion]
r_1242	s_1311[c] -> s_1313[m]		0	1000	0	0	0			s_0234[c]	3-methylbutanal [cytoplasm]
r_1243	s_1316[c] -> s_1317[e]		0	1000	0	0	0			s_0235[e]	3-methylbutanal [extracellular]
r_1244	s_0796[e] + s_1324[e] -> s_0794[c] + s_1322[c]	( YBR296C or YCR037C or YJL198W or YML123C or YNR013C )	0	1000	0	0.00776898	0			s_0236[m]	3-methylbutanal [mitochondrion]
r_1245	s_0794[c] + s_1322[c] -> s_0799[m] + s_1326[m]	( YER053C or YJR077C )	0	1000	0	2.25474	1.7868			s_0239[p]	3-oxodecanoyl-CoA [peroxisome]
r_1249	s_0796[e] + s_1374[e] -> s_0794[c] + s_1373[c]	YJL129C	0	1000	0	0	0			s_0243[p]	3-oxohexacosanoyl-CoA [peroxisome]
r_1251	s_0794[c] + s_1390[e] -> s_0796[e] + s_1389[c]	( YLL028W or YOR273C )	0	1000	0	0	0			s_0247[p]	3-oxolauroyl-CoA [peroxisome]
r_1252	s_0802[v] + s_1389[c] -> s_0794[c] + s_1391[v]	( YLL028W or YOR273C )	0	1000	0	0	0			s_0250[p]	3-oxooctadecanoyl-CoA [peroxisome]
r_1253	s_0796[e] + s_1397[e] -> s_0794[c] + s_1396[c]	YGL186C	0	1000	0	0	0			s_0253[p]	3-oxopalmitoyl-CoA [peroxisome]
r_1254	s_0796[e] + s_1400[e] -> s_0794[c] + s_1399[c]	YKL217W	0	1000	0	0	0			s_0257[p]	3-oxotetradecanoyl-CoA [peroxisome]
r_1255	s_0796[e] + s_1418[e] -> s_0794[c] + s_1416[c]	YPL274W	0	1000	0	0	0			s_0258[c]	3-phospho-hydroxypyruvate [cytoplasm]
r_1256	s_1416[c] -> s_1419[m]	YNL003C	0	1000	0	0	0			s_0259[c]	3-phospho-serine [cytoplasm]
r_1257	s_0796[e] + s_1425[e] -> s_0794[c] + s_1424[c]	YLL061W	0	1000	0	0	0			s_0260[c]	3-phosphoglycerate [cytoplasm]
r_1258	s_0796[e] + s_1437[c] -> s_0794[c] + s_1438[e]	YLR138W	0	1000	0	0	0			s_0261[c]	3-phosphoshikimic acid [cytoplasm]
r_1260	s_0794[c] + s_1440[e] -> s_0796[e] + s_1439[c]	( YBR132C or YHL016C or YKR039W or YLL028W or YOR273C or YPL274W )	0	1000	0	0	0			s_0262[c]	4,4-dimethyl-5alpha-cholesta-8,14,24-trien-3beta-ol [cytoplasm]
r_1261	s_0802[v] + s_1439[c] -> s_0794[c] + s_1441[v]	( YLL028W or YOR273C )	0	1000	0	0	0			s_0263[c]	4,5-bis(diphospho)-1D-myo-inositol tetrakisphosphate [cytoplasm]
r_1262	s_0794[c] + s_1443[e] -> s_0796[e] + s_1442[c]	( YGR138C or YLL028W or YOR273C or YPR156C )	0	1000	0	0	0			s_0264[c]	4-(phosphonooxy)-L-threonine [cytoplasm]
r_1263	s_0802[v] + s_1442[c] -> s_0794[c] + s_1444[v]	( YGR138C or YLL028W or YOR273C or YPR156C )	0	1000	0	0	0			s_0267[c]	4-amino-2-methyl-5-diphosphomethylpyrimidine [cytoplasm]
r_1264	s_1326[m] + s_1458[c] -> s_1322[c] + s_1460[m]	YLR348C	0	1000	0	0	0.0598726			s_0268[c]	4-amino-2-methyl-5-phosphomethylpyrimidine [cytoplasm]
r_1265	s_0727[m] + s_1458[c] -> s_0725[c] + s_1460[m]	YJR095W	0	1000	0	0.0039659	0.030328			s_0269[c]	4-amino-4-deoxychorismate [cytoplasm]
r_1266	s_1468[e] -> s_1467[c]	( YBR294W or YLR092W )	0	1000	0	0.00391956	0.00317134			s_0270[c]	4-amino-5-hydroxymethyl-2-methylpyrimidine [cytoplasm]
r_1267	s_1469[c] -> s_1470[e]	YPL092W	0	1000	0	0	0			s_0271[c]	4-aminobenzoate [cytoplasm]
r_1268	s_1471[c] -> s_1472[e]		0	1000	0	0	0			s_0272[e]	4-aminobenzoate [extracellular]
r_1269	s_1475[c] -> s_1477[m]	YGR096W	0	1000	0	0	0			s_0273[m]	4-aminobenzoate [mitochondrion]
r_1270	s_0796[e] + s_1490[e] -> s_0794[c] + s_1489[c]	( YLR237W or YOR071C or YOR192C )	0	1000	0	0	0			s_0274[c]	4-aminobutanal [cytoplasm]
r_1271	s_1541[c] -> s_1542[g]	YPL244C	0	1000	0	0	0			s_0275[m]	4-aminobutanal [mitochondrion]
r_1272	s_0796[e] + s_1551[e] -> s_0794[c] + s_1550[c]	YBR021W	0	1000	0	0	0			s_0279[c]	4-diphospho-1D-myo-inositol pentakisphosphate [cytoplasm]
r_1273	2 s_0796[e] + s_1553[e] -> 2 s_0794[c] + s_1552[c]	YHL016C	0	1000	0	0	0			s_0280[c]	4-guanidinobutanamide [cytoplasm]
r_1274	s_0796[e] + s_1557[e] -> s_0794[c] + s_1556[c]	YBL042C	0	1000	0	0	0			s_0281[c]	4-guanidinobutanoic acid [cytoplasm]
r_1275	s_0716[m] + s_0794[c] + s_1547[m] + s_1559[c] -> s_0714[c] + s_0799[m] + s_1545[c] + s_1560[m]	YBR192W	0	1000	0	0	0			s_0282[c]	4-hydroxy-2-oxoglutarate [cytoplasm]
r_1276	2 s_0794[c] + s_1547[m] + s_1559[c] -> 2 s_0799[m] + s_1545[c] + s_1560[m]	YBR192W	0	1000	0	0	0			s_0283[m]	4-hydroxy-2-oxoglutarate [mitochondrion]
r_1277	s_0805[e] -> s_0803[c]	( YLL052C or YPR192W )	0	1000	0	0	0			s_0284[p]	4-hydroxy-2-oxoglutarate [peroxisome]
r_1278	s_1571[e] -> s_1568[ce]	( YIL013C or YOR011W )	0	1000	0	0	0			s_0285[c]	4-hydroxy-L-threonine [cytoplasm]
r_1657	s_0794[c] + s_0965[c] -> s_0799[m] + s_0967[m]		0	1000	0	0	0			s_0286[c]	4-hydroxybenzoate [cytoplasm]
r_2034	s_0794[c] + s_1399[c] -> s_0799[m] + s_1401[m]	(( YGL080W and YGR243W ) or ( YGL080W and YHR162W ))	0	1000	0	0.412779	0.355457			s_0287[m]	4-hydroxybenzoate [mitochondrion]
r_2079	s_0794[c] + s_1520[c] -> s_0796[e] + s_1521[e]	YGR289C	0	1000	0	0	0			s_0290[m]	4-hydroxybenzoyl-CoA [mitochondrion]
r_2132	s_0066[c] + s_0182[m] -> s_0068[m] + s_0180[c]	( YOR222W or YPL134C )	0	1000	0	0	0			s_0291[c]	4-methyl-2-oxopentanoate [cytoplasm]
r_2219	s_0434[c] + s_0803[c] + s_1073[c] -> s_0394[c] + s_0794[c] + s_1076[p] + s_1322[c]	( YKL188C and YPL147W )	0	1000	0	0	0			s_0292[m]	4-methyl-2-oxopentanoate [mitochondrion]
r_2220	s_0434[c] + s_0803[c] + s_1176[c] -> s_0394[c] + s_0794[c] + s_1179[p] + s_1322[c]	( YKL188C and YPL147W )	0	1000	0	0	0			s_0293[c]	4-methyl-5-(2-phosphonooxyethyl)thiazole [cytoplasm]
r_2221	s_0434[c] + s_0803[c] + s_1302[c] -> s_0394[c] + s_0794[c] + s_1305[p] + s_1322[c]	( YKL188C and YPL147W )	0	1000	0	0	0			s_0294[c]	4-methylthio-2-oxobutanoate [cytoplasm]
r_2222	s_0434[c] + s_0803[c] + s_2877[c] -> s_0394[c] + s_0794[c] + s_1322[c] + s_2854[p]	( YKL188C and YPL147W )	0	1000	0	0	0			s_0295[c]	4-phospho-L-aspartate [cytoplasm]
r_2223	s_0434[c] + s_0803[c] + s_1454[c] -> s_0394[c] + s_0794[c] + s_1322[c] + s_1457[p]	( YKL188C and YPL147W )	0	1000	0	0	0			s_0296[c]	4alpha-methylzymosterol [cytoplasm]
r_2224	s_0434[c] + s_0803[c] + s_1262[c] -> s_0394[c] + s_0794[c] + s_1265[p] + s_1322[c]	( YKL188C and YPL147W )	0	1000	0	0	0			s_0297[c]	4beta-methylzymosterol-4alpha-carboxylic acid [cytoplasm]
r_2225	s_0434[c] + s_0803[c] + s_2878[c] -> s_0394[c] + s_0794[c] + s_1322[c] + s_2879[p]	( YKL188C and YPL147W )	0	1000	0	0	0			s_0298[c]	5-adenylyl sulfate [cytoplasm]
r_2226	s_0434[c] + s_0803[c] + s_2880[c] -> s_0394[c] + s_0794[c] + s_1322[c] + s_2881[p]	( YKL188C and YPL147W )	0	1000	0	0	0			s_0299[c]	5-phosphoribosyl-4-(N-succinocarboxamide)-5-aminoimidazole [cytoplasm]
r_2227	s_0434[c] + s_0803[c] + s_1479[c] -> s_0394[c] + s_0794[c] + s_1322[c] + s_1482[p]	( YKL188C and YPL147W )	0	1000	0	0	0			s_0300[c]	5-phosphoribosyl-5-aminoimidazole [cytoplasm]
r_2228	s_0434[c] + s_0803[c] + s_0816[c] -> s_0394[c] + s_0794[c] + s_0819[p] + s_1322[c]	( YKL188C and YPL147W )	0	1000	0	0	0			s_0301[c]	5-phosphoribosyl-N-formylglycineamide [cytoplasm]
r_1357	s_0892[g] -> 0.806452 s_0536[g]		0	1000	0	0	1.5002e-05			s_0302[c]	5-phosphoribosyl-N-formylglycineamidine [cytoplasm]
r_1358	s_1114[g] -> 0.903226 s_0536[g]		0	1000	0	1.65549e-05	0			s_0303[c]	5-S-methyl-5-thioadenosine [cytoplasm]
r_1359	s_0859[g] -> s_0536[g]		0	1000	0	0	0			s_0304[c]	5,10-methenyl-THF [cytoplasm]
r_1360	s_0893[m] -> 0.806452 s_0537[m]		0	1000	0	0	0			s_0305[m]	5,10-methenyl-THF [mitochondrion]
r_1361	s_1115[m] -> 0.903226 s_0537[m]		0	1000	0	0	0			s_0306[c]	5,10-methylenetetrahydrofolate [cytoplasm]
r_1362	s_0860[m] -> s_0537[m]		0	1000	0	0	0			s_0307[m]	5,10-methylenetetrahydrofolate [mitochondrion]
r_1363	s_1483[lp] -> 0.636364 s_0643[lp]		0	1000	0	0	0			s_0308[c]	5,6,7,8-tetrahydrofolyl-L-glutamic acid [cytoplasm]
r_1364	s_1310[lp] -> 0.681818 s_0643[lp]		0	1000	0	0	0			s_0309[c]	5,6-bis(diphospho)-1D-myo-inositol tetrakisphosphate [cytoplasm]
r_1365	s_0829[lp] -> 0.727273 s_0643[lp]		0	1000	0	0	0			s_0310[c]	5-(2-hydroxyethyl)-4-methylthiazole [cytoplasm]
r_1366	s_0814[lp] -> 0.772727 s_0643[lp]		0	1000	0	0	0			s_0311[c]	5-(methylsulfanyl)-2,3-dioxopentyl phosphate [cytoplasm]
r_1367	s_1246[lp] -> 0.818182 s_0643[lp]		0	1000	0	0	0			s_0312[c]	5-[(5-phospho-1-deoxy-D-ribulos-1-ylamino)methylideneamino]-1-(5-phospho-D-ribosyl)imidazole-4-carboxamide [cytoplasm]
r_1368	s_1229[lp] -> 0.863636 s_0643[lp]		0	1000	0	0	0			s_0313[c]	5-amino-6-(5-phosphoribitylamino)uracil [cytoplasm]
r_1369	s_0845[lp] -> 0.909091 s_0643[lp]		0	1000	0	0	0			s_0314[c]	5-amino-6-(D-ribitylamino)uracil [cytoplasm]
r_1370	s_0813[lp] -> 0.954545 s_0643[lp]		0	1000	0	0	0			s_0315[c]	5-aminolevulinate [cytoplasm]
r_1371	s_0640[lp] -> s_0643[lp]		0	1000	0	0	0			s_0316[e]	5-aminolevulinate [extracellular]
r_1449	s_0907[g] -> 0.96 s_0892[g]		0	1000	0	0	0			s_0317[m]	5-aminolevulinate [mitochondrion]
r_1450	s_0910[g] -> s_0892[g]		0	1000	0	0	0			s_0318[c]	5-diphospho-1D-myo-inositol pentakisphosphate [cytoplasm]
r_1451	s_0913[g] -> 0.96 s_0892[g]		0	1000	0	0	0			s_0319[c]	5-formyltetrahydrofolic acid [cytoplasm]
r_1452	s_0916[g] -> s_0892[g]		0	1000	0	0	0			s_0320[e]	5-formyltetrahydrofolic acid [extracellular]
r_1453	s_0895[g] -> 0.96 s_0892[g]		0	1000	0	0	0			s_0321[m]	5-formyltetrahydrofolic acid [mitochondrion]
r_1454	s_0898[g] -> s_0892[g]		0	1000	0	0	0			s_0322[c]	5-methyltetrahydrofolate [cytoplasm]
r_1455	s_0901[g] -> 0.96 s_0892[g]		0	1000	0	0	0			s_0323[c]	5-methyltetrahydropteroyltri-L-glutamic acid [cytoplasm]
r_1456	s_0904[g] -> s_0892[g]		0	1000	0	0	0			s_0324[c]	5-O-(1-carboxyvinyl)-3-phosphoshikimic acid [cytoplasm]
r_1457	s_0919[g] -> 0.96 s_0892[g]		0	1000	0	0	1.56271e-05			s_0325[c]	5-phospho-ribosyl-glycineamide [cytoplasm]
r_1458	s_0922[g] -> s_0892[g]		0	1000	0	0	0			s_0326[c]	5-phosphoribosyl-ATP [cytoplasm]
r_1459	s_0906[er] -> 0.96 s_0891[er]		0	1000	0	0	0			s_0327[c]	5-phosphoribosylamine [cytoplasm]
r_1460	s_0909[er] -> s_0891[er]		0	1000	0	0	0			s_0328[c]	6,7-dimethyl-8-(1-D-ribityl)lumazine [cytoplasm]
r_1461	s_0912[er] -> 0.96 s_0891[er]		0	1000	0	0	0			s_0329[er]	6-(alpha-D-glucosaminyl)-1-phosphatidyl-1D-myo-inositol [endoplasmic reticulum]
r_1462	s_0915[er] -> s_0891[er]		0	1000	0	0	0			s_0330[er]	6-(alpha-D-glucosaminyl)-O-acyl-1-phosphatidyl-1D-myo-inositol [endoplasmic reticulum]
r_1463	s_0894[er] -> 0.96 s_0891[er]		0	1000	0	0	0			s_0331[er]	6-(N-acetyl-alpha-D-glucosaminyl)-1-phosphatidyl-1D-myo-inositol [endoplasmic reticulum]
r_1464	s_0897[er] -> s_0891[er]		0	1000	0	0	0			s_0332[er]	6-[6-(2-aminoethylphosphoryl)-alpha-mannosyl-(1->6)-2-(2-aminoethylphosphoryl)-alpha-mannosyl-(1->6)-alpha-2-(2-aminoethylphosphoryl)mannosyl-(1->4)-alpha-glucosaminyl]-O-acyl-1-phosphatidyl-1D-myo-inositol [endoplasmic reticulum]
r_1465	s_0900[er] -> 0.96 s_0891[er]		0	1000	0	0	0			s_0333[c]	6-diphospho-1D-myo-inositol pentakisphosphate [cytoplasm]
r_1466	s_0903[er] -> s_0891[er]		0	1000	0	0	0			s_0334[er]	6-O-[alpha-D-mannosyl-(1->4)-alpha-D-glucosaminyl]-O-acyl-1-phosphatidyl-1D-myo-inositol [endoplasmic reticulum]
r_1467	s_0918[er] -> 0.96 s_0891[er]		0	1000	0	0	0			s_0335[c]	6-O-phosphono-D-glucono-1,5-lactone [cytoplasm]
r_1468	s_0921[er] -> s_0891[er]		0	1000	0	0	0			s_0337[er]	6-O-{2-O-[(2-aminoethyl)phosphoryl]-alpha-D-mannosyl-(1->4)-alpha-D-glucosaminyl}-O-acyl-1-phosphatidyl-1D-myo-inositol [endoplasmic reticulum]
r_1469	s_0908[m] -> 0.96 s_0893[m]		0	1000	0	0	0			s_0338[er]	6-O-{alpha-D-mannosyl-(1->2)-alpha-D-mannosyl-(1->6)-2-O-[(2-aminoethyl)phosphoryl]-alpha-D-mannosyl-(1->4)-alpha-D-glucosaminyl}-O-acyl-1-phosphatidyl-1D-myo-inositol [endoplasmic reticulum]
r_1470	s_0911[m] -> s_0893[m]		0	1000	0	0	0			s_0339[er]	6-O-{alpha-D-mannosyl-(1->6)-2-O-[(2-aminoethyl)phosphoryl]-alpha-D-mannosyl-(1->4)-alpha-D-glucosaminyl}-O-acyl-1-phosphatidyl-1D-myo-inositol [endoplasmic reticulum]
r_1471	s_0914[m] -> 0.96 s_0893[m]		0	1000	0	0	0			s_0340[c]	6-phospho-D-gluconate [cytoplasm]
r_1472	s_0917[m] -> s_0893[m]		0	1000	0	0	0			s_0341[c]	7,8-diaminononanoate [cytoplasm]
r_1473	s_0896[m] -> 0.96 s_0893[m]		0	1000	0	0	0			s_0342[e]	7,8-diaminononanoate [extracellular]
r_1474	s_0899[m] -> s_0893[m]		0	1000	0	0	0			s_0343[c]	7,8-dihydroneopterin [cytoplasm]
r_1475	s_0902[m] -> 0.96 s_0893[m]		0	1000	0	0	0			s_0344[m]	7,8-dihydroneopterin [mitochondrion]
r_1476	s_0905[m] -> s_0893[m]		0	1000	0	0	0			s_0345[c]	7,8-dihydroneopterin 3-phosphate [cytoplasm]
r_1477	s_0920[m] -> 0.96 s_0893[m]		0	1000	0	0	0			s_0346[c]	7,8-dihydroneopterin 3-triphosphate [cytoplasm]
r_1478	s_0923[m] -> s_0893[m]		0	1000	0	0	0			s_0347[c]	7,8-dihydropteroate [cytoplasm]
r_1479	s_0862[g] -> 0.967742 s_0859[g]		0	1000	0	0	0			s_0348[m]	7,8-dihydropteroate [mitochondrion]
r_1480	s_0865[g] -> s_0859[g]		0	1000	0	0	0			s_0349[c]	7-phospho-2-dehydro-3-deoxy-D-arabino-heptonic acid [cytoplasm]
r_1481	s_0874[g] -> 0.967742 s_0859[g]		0	1000	0	0	0			s_0350[m]	7-phospho-2-dehydro-3-deoxy-D-arabino-heptonic acid [mitochondrion]
r_1482	s_0877[g] -> s_0859[g]		0	1000	0	0	0			s_0352[c]	8-amino-7-oxononanoate [cytoplasm]
r_1483	s_0868[g] -> 0.967742 s_0859[g]		0	1000	0	0	0			s_0354[e]	8-amino-7-oxononanoate [extracellular]
r_1484	s_0871[g] -> s_0859[g]		0	1000	0	0	0			s_0357[c]	9H-xanthine [cytoplasm]
r_1485	s_0880[g] -> 0.967742 s_0859[g]		0	1000	0	0	0			s_0358[e]	9H-xanthine [extracellular]
r_1486	s_0883[g] -> s_0859[g]		0	1000	0	0	0			s_0359[c]	acetaldehyde [cytoplasm]
r_1487	s_0886[g] -> 0.967742 s_0859[g]		0	1000	0	0	0			s_0360[e]	acetaldehyde [extracellular]
r_1488	s_0889[g] -> s_0859[g]		0	1000	0	0	0			s_0361[m]	acetaldehyde [mitochondrion]
r_1489	s_0861[er] -> 0.967742 s_0858[er]		0	1000	0	0	0			s_0362[c]	acetate [cytoplasm]
r_1490	s_0864[er] -> s_0858[er]		0	1000	0	0	0			s_0363[er]	acetate [endoplasmic reticulum]
r_1491	s_0873[er] -> 0.967742 s_0858[er]		0	1000	0	0	0			s_0364[e]	acetate [extracellular]
r_1492	s_0876[er] -> s_0858[er]		0	1000	0	0	0			s_0365[m]	acetate [mitochondrion]
r_1493	s_0867[er] -> 0.967742 s_0858[er]		0	1000	0	0	0			s_0366[n]	acetate [nucleus]
r_1494	s_0870[er] -> s_0858[er]		0	1000	0	0	0			s_0367[c]	acetoacetyl-CoA [cytoplasm]
r_1495	s_0879[er] -> 0.967742 s_0858[er]		0	1000	0	0	0			s_0370[m]	acetoacetyl-CoA [mitochondrion]
r_1496	s_0882[er] -> s_0858[er]		0	1000	0	0	0			s_0372[m]	acetyl-ACP [mitochondrion]
r_1497	s_0885[er] -> 0.967742 s_0858[er]		0	1000	0	0	0			s_0373[c]	acetyl-CoA [cytoplasm]
r_1498	s_0888[er] -> s_0858[er]		0	1000	0	0	0			s_0376[m]	acetyl-CoA [mitochondrion]
r_1499	s_0863[m] -> 0.967742 s_0860[m]		0	1000	0	0	0			s_0377[n]	acetyl-CoA [nucleus]
r_1500	s_0866[m] -> s_0860[m]		0	1000	0	0	0			s_0378[p]	acetyl-CoA [peroxisome]
r_1501	s_0875[m] -> 0.967742 s_0860[m]		0	1000	0	0	0			s_0383[c]	adenine [cytoplasm]
r_1502	s_0878[m] -> s_0860[m]		0	1000	0	0	0			s_0384[e]	adenine [extracellular]
r_1503	s_0869[m] -> 0.967742 s_0860[m]		0	1000	0	0	0			s_0385[m]	adenine [mitochondrion]
r_1504	s_0872[m] -> s_0860[m]		0	1000	0	0	0			s_0386[c]	adenosine [cytoplasm]
r_1505	s_0881[m] -> 0.967742 s_0860[m]		0	1000	0	0	0			s_0387[e]	adenosine [extracellular]
r_1506	s_0884[m] -> s_0860[m]		0	1000	0	0	0			s_0389[c]	adenosine 2-phosphate [cytoplasm]
r_1507	s_0887[m] -> 0.967742 s_0860[m]		0	1000	0	0	0			s_0390[c]	adenosine 3,5-bismonophosphate [cytoplasm]
r_1508	s_0890[m] -> s_0860[m]		0	1000	0	0	0			s_0391[e]	adenosine 3,5-bismonophosphate [extracellular]
r_1509	s_1129[g] -> 0.964286 s_1114[g]		0	1000	0	0	0			s_0392[m]	adenosine 3,5-bismonophosphate [mitochondrion]
r_1510	s_1132[g] -> s_1114[g]		0	1000	0	0	0			s_0393[c]	adenylo-succinate [cytoplasm]
r_1511	s_1135[g] -> 0.964286 s_1114[g]		0	1000	0	0	0			s_0394[c]	ADP [cytoplasm]
r_1512	s_1138[g] -> s_1114[g]		0	1000	0	0	0			s_0395[er]	ADP [endoplasmic reticulum]
r_1513	s_1117[g] -> 0.964286 s_1114[g]		0	1000	0	0	0			s_0397[m]	ADP [mitochondrion]
r_1514	s_1120[g] -> s_1114[g]		0	1000	0	0	0			s_0398[n]	ADP [nucleus]
r_1515	s_1123[g] -> 0.964286 s_1114[g]		0	1000	0	0	0			s_0399[p]	ADP [peroxisome]
r_1516	s_1126[g] -> s_1114[g]		0	1000	0	0	0			s_0402[n]	ADP-ribose [nucleus]
r_1517	s_1141[g] -> 0.964286 s_1114[g]		0	1000	0	1.7168e-05	0			s_0403[c]	AICAR [cytoplasm]
r_1518	s_1144[g] -> s_1114[g]		0	1000	0	0	0			s_0404[c]	Ala-tRNA(Ala) [cytoplasm]
r_1519	s_1128[er] -> 0.964286 s_1113[er]		0	1000	0	0	0			s_0405[c]	allantoate [cytoplasm]
r_1520	s_1131[er] -> s_1113[er]		0	1000	0	0	0			s_0406[e]	allantoate [extracellular]
r_1521	s_1134[er] -> 0.964286 s_1113[er]		0	1000	0	0	0			s_0407[c]	allantoin [cytoplasm]
r_1522	s_1137[er] -> s_1113[er]		0	1000	0	0	0			s_0408[e]	allantoin [extracellular]
r_1523	s_1116[er] -> 0.964286 s_1113[er]		0	1000	0	0	0			s_0409[c]	alpha,alpha-trehalose 6-phosphate [cytoplasm]
r_1524	s_1119[er] -> s_1113[er]		0	1000	0	0	0			s_0410[c]	alpha-D-galactose 1-phosphate [cytoplasm]
r_1525	s_1122[er] -> 0.964286 s_1113[er]		0	1000	0	0	0			s_0411[c]	alpha-D-glucosamine 1-phosphate [cytoplasm]
r_1526	s_1125[er] -> s_1113[er]		0	1000	0	0	0			s_0412[c]	alpha-D-glucosamine 6-phosphate [cytoplasm]
r_1527	s_1140[er] -> 0.964286 s_1113[er]		0	1000	0	0	0			s_0413[e]	alpha-D-glucosamine 6-phosphate [extracellular]
r_1528	s_1143[er] -> s_1113[er]		0	1000	0	0	0			s_0414[g]	alpha-D-mannosyl-beta-D-mannosyldiacetylchitobiosyldiphosphodolichol [golgi]
r_1529	s_1130[m] -> 0.964286 s_1115[m]		0	1000	0	0	0			s_0415[c]	alpha-D-ribose 1-phosphate [cytoplasm]
r_1530	s_1133[m] -> s_1115[m]		0	1000	0	0	0			s_0416[m]	alpha-D-ribose 1-phosphate [mitochondrion]
r_1531	s_1136[m] -> 0.964286 s_1115[m]		0	1000	0	0	0			s_0417[c]	aminoacetaldehyde [cytoplasm]
r_1532	s_1139[m] -> s_1115[m]		0	1000	0	0	0			s_0418[c]	aminoacetone [cytoplasm]
r_1533	s_1118[m] -> 0.964286 s_1115[m]		0	1000	0	0	0			s_0419[c]	ammonium [cytoplasm]
r_1534	s_1121[m] -> s_1115[m]		0	1000	0	0	0			s_0420[e]	ammonium [extracellular]
r_1535	s_1124[m] -> 0.964286 s_1115[m]		0	1000	0	0	0			s_0421[m]	ammonium [mitochondrion]
r_1536	s_1127[m] -> s_1115[m]		0	1000	0	0	0			s_0423[c]	AMP [cytoplasm]
r_1537	s_1142[m] -> 0.964286 s_1115[m]		0	1000	0	0	0			s_0424[m]	AMP [mitochondrion]
r_1538	s_1145[m] -> s_1115[m]		0	1000	0	0	0			s_0425[n]	AMP [nucleus]
r_3963	s_3545[c] -> 0.672131 s_0089[c]		0	1000	0	0	0			s_0426[p]	AMP [peroxisome]
r_3964	s_3547[c] -> 0.672131 s_0089[c]		0	1000	0	0	0			s_0427[c]	anthranilate [cytoplasm]
r_3965	s_3549[c] -> 0.704918 s_0089[c]		0	1000	0	0	0			s_0428[c]	Arg-tRNA(Arg) [cytoplasm]
r_3966	s_3551[c] -> 0.704918 s_0089[c]		0	1000	0	0	0			s_0429[m]	Arg-tRNA(Arg) [mitochondrion]
r_3967	s_3553[c] -> 0.704918 s_0089[c]		0	1000	0	0	0			s_0430[c]	Asn-tRNA(Asn) [cytoplasm]
r_3968	s_3555[c] -> 0.704918 s_0089[c]		0	1000	0	0	0			s_0431[m]	Asn-tRNA(Asn) [mitochondrion]
r_3969	s_3557[c] -> 0.737705 s_0089[c]		0	1000	0	7.69457e-05	6.22571e-05			s_0432[c]	Asp-tRNA(Asp) [cytoplasm]
r_3970	s_3559[c] -> 0.737705 s_0089[c]		0	1000	0	0	0			s_0433[m]	Asp-tRNA(Asp) [mitochondrion]
r_3971	s_3443[erm] -> 0.956522 s_3709[erm]		0	1000	0	3.04402e-05	2.46293e-05			s_0434[c]	ATP [cytoplasm]
r_3972	s_3442[erm] -> s_3709[erm]		0	1000	0	0	0			s_0435[er]	ATP [endoplasmic reticulum]
r_3974	s_1161[c] -> 0.538462 s_0694[c]		0	1000	0	0	0			s_0437[m]	ATP [mitochondrion]
r_3975	s_1286[c] -> 0.615385 s_0694[c]		0	1000	0	0	0			s_0438[n]	ATP [nucleus]
r_3976	s_1293[c] -> 0.615385 s_0694[c]		0	1000	0	0	0			s_0439[p]	ATP [peroxisome]
r_3977	s_1449[c] -> 0.692308 s_0694[c]		0	1000	0	1.06697e-05	8.63294e-06			s_0441[c]	beta-alanine [cytoplasm]
r_3978	s_1260[c] -> 0.692308 s_0694[c]		0	1000	0	0	0			s_0442[c]	beta-D-fructose 2,6-bisphosphate [cytoplasm]
r_3979	s_3109[erm] -> 0.655172 s_3710[erm]		0	1000	0	0	0			s_0443[c]	beta-D-mannosyldiacetylchitobiosyldiphosphodolichol [cytoplasm]
r_3980	s_3110[erm] -> 0.655172 s_3710[erm]		0	1000	0	0	0			s_0444[g]	beta-D-mannosyldiacetylchitobiosyldiphosphodolichol [golgi]
r_3981	s_3111[erm] -> 0.689655 s_3710[erm]		0	1000	0	0	0			s_0445[c]	bicarbonate [cytoplasm]
r_3982	s_3112[erm] -> 0.689655 s_3710[erm]		0	1000	0	0	0			s_0446[e]	bicarbonate [extracellular]
r_3983	s_3113[erm] -> 0.689655 s_3710[erm]		0	1000	0	0	0			s_0447[m]	bicarbonate [mitochondrion]
r_3984	s_3114[erm] -> 0.689655 s_3710[erm]		0	1000	0	0	0			s_0448[n]	bicarbonate [nucleus]
r_3985	s_3115[erm] -> 0.724138 s_3710[erm]		0	1000	0	1.93121e-05	1.56255e-05			s_0450[c]	biomass [cytoplasm]
r_3986	s_3116[erm] -> 0.724138 s_3710[erm]		0	1000	0	0	0			s_0451[c]	biotin [cytoplasm]
r_3988	s_3207[erm] -> 0.666667 s_3711[erm]		0	1000	0	0	0			s_0452[e]	biotin [extracellular]
r_3989	s_3208[erm] -> 0.666667 s_3711[erm]		0	1000	0	0	0			s_0453[c]	biotinyl-5-AMP [cytoplasm]
r_3990	s_3209[erm] -> 0.7 s_3711[erm]		0	1000	0	0	0			s_0454[m]	but-1-ene-1,2,4-tricarboxylic acid [mitochondrion]
r_3991	s_3210[erm] -> 0.7 s_3711[erm]		0	1000	0	0	0			s_0455[c]	carbamoyl phosphate [cytoplasm]
r_3992	s_3211[erm] -> 0.7 s_3711[erm]		0	1000	0	0	0			s_0456[c]	carbon dioxide [cytoplasm]
r_3993	s_3212[erm] -> 0.7 s_3711[erm]		0	1000	0	0	0			s_0457[er]	carbon dioxide [endoplasmic reticulum]
r_3994	s_3213[erm] -> 0.733333 s_3711[erm]		0	1000	0	0.000140824	0.000113942			s_0458[e]	carbon dioxide [extracellular]
r_3995	s_3214[erm] -> 0.733333 s_3711[erm]		0	1000	0	0	0			s_0460[m]	carbon dioxide [mitochondrion]
r_3997	s_3181[erm] -> 0.649123 s_3712[erm]		0	1000	0	0	0			s_0461[n]	carbon dioxide [nucleus]
r_3998	s_3185[erm] -> 0.649123 s_3712[erm]		0	1000	0	0	0			s_0462[p]	carbon dioxide [peroxisome]
r_3999	s_3187[erm] -> 0.684211 s_3712[erm]		0	1000	0	0	0			s_0465[m]	carboxyacetyl-ACP [mitochondrion]
r_4000	s_3189[erm] -> 0.684211 s_3712[erm]		0	1000	0	0	0			s_0467[c]	CDP [cytoplasm]
r_4001	s_3191[erm] -> 0.684211 s_3712[erm]		0	1000	0	0	0			s_0468[n]	CDP [nucleus]
r_4002	s_3193[erm] -> 0.684211 s_3712[erm]		0	1000	0	0	0			s_0469[c]	CDP-choline [cytoplasm]
r_4003	s_3195[erm] -> 0.719298 s_3712[erm]		0	1000	0	3.47464e-05	2.81135e-05			s_0474[c]	CDP-ethanolamine [cytoplasm]
r_4004	s_3197[erm] -> 0.719298 s_3712[erm]		0	1000	0	0	0			s_0475[er]	ceramide-1 (C24) [endoplasmic reticulum]
r_4006	s_3011[erm] -> 0.62963 s_3713[erm]		0	1000	0	0	0			s_0476[g]	ceramide-1 (C24) [golgi]
r_4007	s_3012[erm] -> 0.654321 s_3713[erm]		0	1000	0	0	0			s_0477[m]	ceramide-1 (C24) [mitochondrion]
r_4008	s_3013[erm] -> 0.62963 s_3713[erm]		0	1000	0	0	0			s_0478[er]	ceramide-1 (C26) [endoplasmic reticulum]
r_4009	s_3014[erm] -> 0.654321 s_3713[erm]		0	1000	0	0	0			s_0479[g]	ceramide-1 (C26) [golgi]
r_4010	s_3015[erm] -> 0.654321 s_3713[erm]		0	1000	0	0	0			s_0480[m]	ceramide-1 (C26) [mitochondrion]
r_4011	s_3016[erm] -> 0.679012 s_3713[erm]		0	1000	0	0	0			s_0481[er]	ceramide-2 (C24) [endoplasmic reticulum]
r_4012	s_3017[erm] -> 0.654321 s_3713[erm]		0	1000	0	0	0			s_0482[g]	ceramide-2 (C24) [golgi]
r_4013	s_3018[erm] -> 0.679012 s_3713[erm]		0	1000	0	0	0			s_0483[m]	ceramide-2 (C24) [mitochondrion]
r_4014	s_3019[erm] -> 0.62963 s_3713[erm]		0	1000	0	0	0			s_0484[er]	ceramide-2 (C26) [endoplasmic reticulum]
r_4015	s_3020[erm] -> 0.654321 s_3713[erm]		0	1000	0	0	0			s_0485[g]	ceramide-2 (C26) [golgi]
r_4016	s_3021[erm] -> 0.62963 s_3713[erm]		0	1000	0	0	0			s_0486[m]	ceramide-2 (C26) [mitochondrion]
r_4017	s_3022[erm] -> 0.654321 s_3713[erm]		0	1000	0	0	0			s_0487[er]	ceramide-2 (C24) [endoplasmic reticulum]
r_4018	s_3023[erm] -> 0.654321 s_3713[erm]		0	1000	0	0	0			s_0488[g]	ceramide-2 (C24) [golgi]
r_4019	s_3024[erm] -> 0.679012 s_3713[erm]		0	1000	0	0	0			s_0489[m]	ceramide-2 (C24) [mitochondrion]
r_4020	s_3025[erm] -> 0.654321 s_3713[erm]		0	1000	0	0	0			s_0490[er]	ceramide-2 (C26) [endoplasmic reticulum]
r_4021	s_3026[erm] -> 0.679012 s_3713[erm]		0	1000	0	0	0			s_0491[g]	ceramide-2 (C26) [golgi]
r_4022	s_3027[erm] -> 0.654321 s_3713[erm]		0	1000	0	0	0			s_0492[m]	ceramide-2 (C26) [mitochondrion]
r_4023	s_3028[erm] -> 0.679012 s_3713[erm]		0	1000	0	0	0			s_0493[er]	ceramide-3 (C24) [endoplasmic reticulum]
r_4024	s_3029[erm] -> 0.654321 s_3713[erm]		0	1000	0	0	0			s_0494[g]	ceramide-3 (C24) [golgi]
r_4025	s_3030[erm] -> 0.679012 s_3713[erm]		0	1000	0	0	0			s_0495[m]	ceramide-3 (C24) [mitochondrion]
r_4026	s_3031[erm] -> 0.679012 s_3713[erm]		0	1000	0	0	0			s_0496[er]	ceramide-3 (C26) [endoplasmic reticulum]
r_4027	s_3032[erm] -> 0.703704 s_3713[erm]		0	1000	0	3.97967e-05	3.21997e-05			s_0497[g]	ceramide-3 (C26) [golgi]
r_4028	s_3033[erm] -> 0.679012 s_3713[erm]		0	1000	0	0	0			s_0498[m]	ceramide-3 (C26) [mitochondrion]
r_4029	s_3034[erm] -> 0.703704 s_3713[erm]		0	1000	0	0	0			s_0499[er]	ceramide-4 (C24) [endoplasmic reticulum]
r_4030	s_3035[erm] -> 0.654321 s_3713[erm]		0	1000	0	0	0			s_0500[g]	ceramide-4 (C24) [golgi]
r_4031	s_3036[erm] -> 0.679012 s_3713[erm]		0	1000	0	0	0			s_0501[m]	ceramide-4 (C24) [mitochondrion]
r_4032	s_3037[erm] -> 0.654321 s_3713[erm]		0	1000	0	0	0			s_0502[er]	ceramide-4 (C26) [endoplasmic reticulum]
r_4033	s_3038[erm] -> 0.679012 s_3713[erm]		0	1000	0	0	0			s_0503[g]	ceramide-4 (C26) [golgi]
r_4034	s_3039[erm] -> 0.679012 s_3713[erm]		0	1000	0	0	0			s_0504[m]	ceramide-4 (C26) [mitochondrion]
r_4035	s_3040[erm] -> 0.703704 s_3713[erm]		0	1000	0	0	0			s_0507[er]	cerotic acid [endoplasmic reticulum]
r_4036	s_3041[erm] -> 0.679012 s_3713[erm]		0	1000	0	0	0			s_0509[c]	chitin [cytoplasm]
r_4037	s_3042[erm] -> 0.703704 s_3713[erm]		0	1000	0	0	0			s_0510[ce]	chitosan [cell envelope]
r_1542	s_0003[e] ->		0	1000	0	0	0			s_0511[ce]	choline [cell envelope]
r_1543	s_0001[ce] -> s_0002[c]		0	1000	0	0	0			s_0512[c]	choline [cytoplasm]
r_1545	s_0022[e] ->		0	1000	0	0	0			s_0513[e]	choline [extracellular]
r_1546	s_0026[e] ->		0	1000	0	0	0			s_0514[c]	choline phosphate [cytoplasm]
r_1547	s_0029[e] ->		0	1000	0	0	0			s_0515[c]	chorismate [cytoplasm]
r_1548	s_0032[e] ->		0	1000	0	0	0			s_0516[c]	cis-aconitate [cytoplasm]
r_1549	s_0036[e] ->		0	1000	0	0	0			s_0517[m]	cis-aconitate [mitochondrion]
r_1550	s_0058[e] ->		0	1000	0	0	0			s_0522[c]	citrate [cytoplasm]
r_1551	s_0064[e] ->		0	1000	0	0	0			s_0523[e]	citrate [extracellular]
r_1552	s_0067[e] ->		0	1000	0	0	0			s_0524[m]	citrate [mitochondrion]
r_1553	s_0080[e] ->		0	1000	0	0	0			s_0525[p]	citrate [peroxisome]
r_1554	s_0084[e] ->		0	1000	0	0	0			s_0526[c]	CMP [cytoplasm]
r_1560	s_1156[c] -> s_1157[n]		0	1000	0	0	0			s_0528[m]	CMP [mitochondrion]
r_1562	s_0127[er] -> s_0126[c]		0	1000	0	0	0			s_0529[c]	coenzyme A [cytoplasm]
r_1563	s_0133[e] ->		0	1000	0	0	0			s_0530[er]	coenzyme A [endoplasmic reticulum]
r_1564	s_0135[e] ->		0	1000	0	0	0			s_0531[lp]	coenzyme A [lipid particle]
r_1565	s_0137[e] ->		0	1000	0	0	0			s_0532[m]	coenzyme A [mitochondrion]
r_1566	s_0139[e] ->		0	1000	0	0	0			s_0533[n]	coenzyme A [nucleus]
r_1567	s_0349[c] -> s_0350[m]		0	1000	0	0	0			s_0534[p]	coenzyme A [peroxisome]
r_1568	s_0149[c] -> s_0150[m]		0	1000	0	0	0			s_0535[c]	complex sphingolipid [cytoplasm]
r_1572	s_0163[e] ->		0	1000	0	0	0			s_0536[g]	complex sphingolipid [golgi]
r_1573	s_0162[c] -> s_0163[e]		0	1000	0	0	0			s_0537[m]	complex sphingolipid [mitochondrion]
r_1574	s_0162[c] -> s_0164[m]		0	1000	0	0	0			s_0538[c]	coproporphyrinogen III [cytoplasm]
r_1575	s_0169[c] -> s_0170[e]		0	1000	0	0	0			s_0539[c]	CTP [cytoplasm]
r_1576	s_0169[c] -> s_0171[m]		0	1000	0	0	0			s_0541[m]	CTP [mitochondrion]
r_1577	s_0167[e] ->		0	1000	0	0	0			s_0542[c]	Cys-tRNA(Cys) [cytoplasm]
r_1578	s_0166[c] -> s_0167[e]		0	1000	0	0	0			s_0543[c]	cytidine [cytoplasm]
r_1579	s_0166[c] -> s_0168[m]		0	1000	0	0	0			s_0544[e]	cytidine [extracellular]
r_1580	s_0170[e] ->		0	1000	0	0	0			s_0545[c]	cytosine [cytoplasm]
r_1581	s_0173[e] ->		0	1000	0	0	0			s_0546[e]	cytosine [extracellular]
r_1582	s_0937[c] -> s_0938[e]		0	1000	0	0	0			s_0547[c]	D-arabinono-1,4-lactone [cytoplasm]
r_1583	s_0937[c] -> s_0939[m]		0	1000	0	0	0			s_0548[c]	D-arabinose [cytoplasm]
r_1585	s_0178[c] -> s_0179[m]		0	1000	0	0.0107697	0.00871379			s_0549[e]	D-arabinose [extracellular]
r_1586	s_0181[e] ->		0	1000	0	0	0			s_0550[c]	D-erythro-1-(imidazol-4-yl)glycerol 3-phosphate [cytoplasm]
r_1587	s_0180[c] -> s_0183[n]		0	1000	0	0	0			s_0551[c]	D-erythrose 4-phosphate [cytoplasm]
r_1588	s_0181[e] -> s_0180[c]		0	1000	0	0	0			s_0552[m]	D-erythrose 4-phosphate [mitochondrion]
r_1589	s_0186[e] ->		0	1000	0	0	0			s_0553[c]	D-fructose [cytoplasm]
r_1590	s_0186[e] -> s_0185[c]		0	1000	0	0	0			s_0554[e]	D-fructose [extracellular]
r_1591	s_0187[m] -> s_0185[c]		0	1000	0	0	0			s_0555[c]	D-fructose 1,6-bisphosphate [cytoplasm]
r_1595	s_0010[c] -> s_0011[m]		0	1000	0	0	0			s_0556[c]	D-fructose 1-phosphate [cytoplasm]
r_1596	s_0056[c] -> s_0060[m]		0	1000	0	0	0			s_0557[c]	D-fructose 6-phosphate [cytoplasm]
r_1597	s_0058[e] -> s_0056[c]		0	1000	0	0	0			s_0558[c]	D-galactose [cytoplasm]
r_1598	s_0235[e] ->		0	1000	0	0	0			s_0559[e]	D-galactose [extracellular]
r_1599	s_0234[c] -> s_0235[e]		0	1000	0	0	0			s_0560[e]	D-galacturonate [extracellular]
r_1600	s_0234[c] -> s_0236[m]		0	1000	0	0	0			s_0561[c]	D-glucitol [cytoplasm]
r_1601	s_0215[c] -> s_0216[m]		0	1000	0	0	0			s_0562[e]	D-glucitol [extracellular]
r_1603	s_0300[c] + 2 s_0794[c] -> s_0270[c] + s_0775[c] + s_1322[c]		0	1000	0	0	0			s_0563[c]	D-glucose [cytoplasm]
r_1604	s_0272[e] ->		0	1000	0	0	0			s_0565[e]	D-glucose [extracellular]
r_1605	s_0271[c] -> s_0272[e]		0	1000	0	0	0			s_0566[v]	D-glucose [vacuole]
r_1606	s_0271[c] -> s_0273[m]		0	1000	0	0	0			s_0567[c]	D-glucose 1-phosphate [cytoplasm]
r_1607	s_0274[c] -> s_0275[m]		0	1000	0	0	0			s_0568[c]	D-glucose 6-phosphate [cytoplasm]
r_1608	s_0734[c] -> s_0738[m]		0	1000	0	0	0			s_0570[c]	D-glyceraldehyde [cytoplasm]
r_1609	s_0282[c] -> s_0283[m]		0	1000	0	0	0			s_0571[c]	D-mannose [cytoplasm]
r_1610	s_0282[c] -> s_0284[p]		0	1000	0	0	0			s_0572[e]	D-mannose [extracellular]
r_1611	s_0286[c] -> s_0287[m]		0	1000	0	0	0			s_0573[c]	D-mannose 1-phosphate [cytoplasm]
r_1613	s_0423[c] + s_0803[c] -> s_0386[c] + s_1322[c]		0	1000	0	0	0			s_0574[c]	D-mannose 6-phosphate [cytoplasm]
r_1614	s_0584[c] + s_0803[c] -> s_0132[c] + s_1322[c]		0	1000	0	0	0			s_0575[c]	D-ribose [cytoplasm]
r_1615	s_0589[c] + s_0803[c] -> s_0610[c] + s_1322[c]		0	1000	0	0	0			s_0576[e]	D-ribose [extracellular]
r_1616	s_0615[c] + s_0803[c] -> s_0134[c] + s_1322[c]		0	1000	0	0	0			s_0577[c]	D-ribulose 5-phosphate [cytoplasm]
r_1617	s_0649[c] + s_0803[c] -> s_1322[c] + s_1493[c]		0	1000	0	0	0			s_0578[c]	D-xylose [cytoplasm]
r_1618	s_0654[c] + s_0803[c] -> s_0138[c] + s_1322[c]		0	1000	0	0	0			s_0579[e]	D-xylose [extracellular]
r_1620	s_0803[c] + s_1565[c] -> s_1322[c] + s_1563[c]		0	1000	0	0	0			s_0580[c]	D-xylulose [cytoplasm]
r_1621	s_0316[e] ->		0	1000	0	0	0			s_0581[c]	D-xylulose 5-phosphate [cytoplasm]
r_1622	s_0315[c] -> s_0317[m]		0	1000	0	0	0			s_0582[c]	dADP [cytoplasm]
r_1623	s_0321[m] + s_0437[m] -> s_0305[m] + s_0397[m] + s_1326[m]		0	1000	0	0	0			s_0583[n]	dADP [nucleus]
r_1624	s_0319[c] + s_0434[c] + s_0803[c] -> s_0120[c] + s_0394[c] + s_0794[c] + s_1322[c]		0	1000	0	0	0			s_0584[c]	dAMP [cytoplasm]
r_1625	s_0320[e] ->		0	1000	0	0	0			s_0585[m]	dAMP [mitochondrion]
r_1627	s_0342[e] ->		0	1000	0	0	0			s_0586[c]	dATP [cytoplasm]
r_1628	s_0342[e] -> s_0341[c]		0	1000	0	0	0			s_0587[c]	dCDP [cytoplasm]
r_1629	s_0354[e] ->		0	1000	0	0	0			s_0588[n]	dCDP [nucleus]
r_1630	s_0358[e] ->		0	1000	0	0	0			s_0589[c]	dCMP [cytoplasm]
r_1631	s_0360[e] ->		0	1000	0	0	0			s_0590[c]	dCTP [cytoplasm]
r_1632	s_0361[m] -> s_0359[c]		0	1000	0	0	0			s_0591[c]	deamido-NAD(+) [cytoplasm]
r_1633	s_0360[e] -> s_0359[c]		0	1000	0	0	0			s_0593[n]	deamido-NAD(+) [nucleus]
r_1634	s_0364[e] ->		0	1000	0	0	0			s_0595[c]	decanoate [cytoplasm]
r_1635	s_0362[c] -> s_0366[n]		0	1000	0	0	0			s_0597[e]	decanoate [extracellular]
r_1637	s_0373[c] -> s_0377[n]		0	1000	0	0	0			s_0600[p]	decanoate [peroxisome]
r_1638	s_1237[p] -> s_1235[c]		0	1000	0	0	0			s_0605[p]	decanoyl-CoA [peroxisome]
r_1639	s_0384[e] ->		0	1000	0	0	0			s_0606[lp]	decaprenyl diphosphate [lipid particle]
r_1640	s_0383[c] -> s_0385[m]		0	1000	0	0	0			s_0607[c]	dehydro-D-arabinono-1,4-lactone [cytoplasm]
r_1641	s_0391[e] ->		0	1000	0	0	0			s_0608[c]	Delta(6)-trans,Delta(8)-cis-leukotriene B4 [cytoplasm]
r_1642	s_0390[c] -> s_0392[m]		0	1000	0	0	0			s_0609[n]	Delta(6)-trans,Delta(8)-cis-leukotriene B4 [nucleus]
r_1643	s_0387[e] ->		0	1000	0	0	0			s_0610[c]	deoxycytidine [cytoplasm]
r_1644	s_0394[c] -> s_0398[n]		0	1000	0	0	0			s_0611[e]	deoxycytidine [extracellular]
r_1645	s_0394[c] -> s_0395[er]		0	1000	0	0	0			s_0612[c]	dethiobiotin [cytoplasm]
r_1647	s_0180[c] -> s_0184[p]		0	1000	0	0	0			s_0613[c]	dGDP [cytoplasm]
r_1648	s_0406[e] ->		0	1000	0	0	0			s_0614[n]	dGDP [nucleus]
r_1649	s_0408[e] ->		0	1000	0	0	0			s_0615[c]	dGMP [cytoplasm]
r_1650	s_1521[e] ->		0	1000	0	0	0			s_0616[m]	dGMP [mitochondrion]
r_1651	s_0413[e] ->		0	1000	0	0	0			s_0617[c]	dGTP [cytoplasm]
r_1652	s_0067[e] + s_0180[c] -> s_0066[c] + s_0181[e]		0	1000	0	0	0			s_0618[c]	dIDP [cytoplasm]
r_1654	s_0420[e] ->		0	1000	0	0	0			s_0620[er]	diglyceride [endoplasmic reticulum]
r_1656	s_0425[n] -> s_0423[c]		0	1000	0	0	0			s_0625[c]	dihydrofolic acid [cytoplasm]
r_1658	s_0969[c] -> s_0971[m]		0	1000	0	0	0			s_0626[m]	dihydrofolic acid [mitochondrion]
r_1659	s_0973[c] + s_0995[p] -> s_0976[p] + s_0991[c]		0	1000	0	0	0			s_0627[m]	dihydrolipoamide [mitochondrion]
r_1660	s_0434[c] -> s_0438[n]		0	1000	0	0	0			s_0628[m]	dihydrolipoylprotein [mitochondrion]
r_1661	s_0434[c] -> s_0435[er]		0	1000	0	0	0			s_0629[c]	dihydroxyacetone phosphate [cytoplasm]
r_1663	s_0446[e] ->		0	1000	0	0	0			s_0631[lp]	dihydroxyacetone phosphate [lipid particle]
r_1664	s_0460[m] + s_0807[m] -> s_0447[m] + s_0799[m]		0	1000	0	0	0			s_0632[m]	dihydroxyacetone phosphate [mitochondrion]
r_1665	s_0461[n] + s_0808[n] -> s_0448[n] + s_0800[n]		0	1000	0	0	0			s_0633[c]	diphosphate [cytoplasm]
r_1667	s_0456[c] + s_0803[c] -> s_0445[c] + s_0794[c]		0	1000	0	0.126375	0.0152901			s_0635[lp]	diphosphate [lipid particle]
r_1668	s_0458[e] + s_0805[e] -> s_0446[e] + s_0796[e]		0	1000	0	0	0			s_0636[m]	diphosphate [mitochondrion]
r_1669	s_0445[c] -> s_0448[n]		0	1000	0	0	0			s_0637[n]	diphosphate [nucleus]
r_1671	s_0452[e] ->		0	1000	0	0	0			s_0638[p]	diphosphate [peroxisome]
r_1672	s_0458[e] ->		0	1000	0	1.46892	1.14033			s_0639[c]	dITP [cytoplasm]
r_1673	s_0021[c] -> s_0024[p]		0	1000	0	0	0			s_0640[lp]	docosaprenyl diphosphate [lipid particle]
r_1674	s_0021[c] + s_1237[p] -> s_0024[p] + s_1235[c]		0	1000	0	0	0			s_0641[lp]	dodecaprenyl diphosphate [lipid particle]
r_1675	s_0467[c] -> s_0468[n]		0	1000	0	0	0			s_0642[c]	dolichol [cytoplasm]
r_1676	s_0476[g] -> s_0475[er]		0	1000	0	0	0			s_0643[lp]	dolichol [lipid particle]
r_1677	s_0482[g] -> s_0481[er]		0	1000	0	0	0			s_0644[er]	dolichyl D-mannosyl phosphate [endoplasmic reticulum]
r_1678	s_0500[g] -> s_0499[er]		0	1000	0	0	0			s_0645[c]	dolichyl phosphate [cytoplasm]
r_1679	s_0479[g] -> s_0478[er]		0	1000	0	0	0			s_0646[er]	dolichyl phosphate [endoplasmic reticulum]
r_1680	s_0485[g] -> s_0484[er]		0	1000	0	0	0			s_0647[c]	dTDP [cytoplasm]
r_1681	s_0503[g] -> s_0502[er]		0	1000	0	0	0			s_0649[c]	dTMP [cytoplasm]
r_1682	s_1275[c] + s_1416[c] + s_1569[c] -> s_0662[c] + s_0794[c] + 2 s_0803[c] + s_1413[c]		0	1000	0	0	0			s_0650[c]	dTTP [cytoplasm]
r_1683	s_0513[e] ->		0	1000	0	0	0			s_0651[e]	dTTP [extracellular]
r_1684	s_0511[ce] -> s_0512[c]		0	1000	0	0	0			s_0652[c]	dUDP [cytoplasm]
r_1685	s_0515[c] -> s_0286[c] + s_1399[c]		0	1000	0	0	0			s_0653[n]	dUDP [nucleus]
r_1686	s_0523[e] -> s_0522[c]		0	1000	0	0	0			s_0654[c]	dUMP [cytoplasm]
r_1687	s_0523[e] ->		0	1000	0	0	0			s_0655[n]	dUMP [nucleus]
r_1688	s_0522[c] + s_0942[p] -> s_0525[p] + s_0940[c]		0	1000	0	0	0			s_0656[c]	dUTP [cytoplasm]
r_1689	s_0066[c] + s_0525[p] -> s_0069[p] + s_0522[c]		0	1000	0	0	0			s_0657[c]	episterol [cytoplasm]
r_1690	s_0526[c] + s_0803[c] -> s_0545[c] + s_1408[c]		0	1000	0	0	0			s_0659[e]	episterol [extracellular]
r_1691	s_0456[c] -> s_0457[er]		0	1000	0	0	0			s_0662[c]	ergosta-5,7,22,24(28)-tetraen-3beta-ol [cytoplasm]
r_1694	s_0461[n] -> s_0456[c]		0	1000	0	0	0			s_0663[er]	ergosta-5,7,22,24(28)-tetraen-3beta-ol [endoplasmic reticulum]
r_1695	s_0456[c] -> s_0462[p]		0	1000	0	0	0			s_0664[c]	ergosta-5,7,24(28)-trien-3beta-ol [cytoplasm]
r_1696	s_0456[c] -> s_0460[m]		0	1000	0	0	0			s_0665[ce]	ergosterol [cell envelope]
r_1697	s_0456[c] -> s_0458[e]		0	1000	0	1.46892	1.14033			s_0666[c]	ergosterol [cytoplasm]
r_1698	s_0529[c] -> s_0530[er]		0	1000	0	0	0			s_0667[er]	ergosterol [endoplasmic reticulum]
r_1699	s_0529[c] -> s_0533[n]		0	1000	0	0	0			s_0668[e]	ergosterol [extracellular]
r_1700	s_0534[p] -> s_0529[c]		0	1000	0	0	0			s_0669[lp]	ergosterol [lipid particle]
r_1701	s_0536[g] -> s_0535[c]		0	1000	0	1.49528e-05	1.20984e-05			s_0670[c]	ergosterol 3-beta-D-glucoside [cytoplasm]
r_1702	s_0544[e] ->		0	1000	0	0	0			s_0672[c]	ergosterol ester [cytoplasm]
r_1703	s_0434[c] + s_0526[c] -> s_0394[c] + s_0467[c]		0	1000	0	0	0			s_0677[c]	erythro-4-hydroxy-L-glutamic acid [cytoplasm]
r_1704	s_0434[c] + s_0589[c] -> s_0394[c] + s_0587[c]		0	1000	0	0	0			s_0678[m]	erythro-4-hydroxy-L-glutamic acid [mitochondrion]
r_1705	s_0546[e] ->		0	1000	0	0	0			s_0679[p]	erythro-4-hydroxy-L-glutamic acid [peroxisome]
r_1706	s_0549[e] ->		0	1000	0	0	0			s_0680[c]	ethanol [cytoplasm]
r_1707	s_0549[e] -> s_0548[c]		0	1000	0	0	0			s_0681[e]	ethanol [extracellular]
r_1708	s_0551[c] -> s_0552[m]		0	1000	0	0.0507887	0.0791042			s_0682[m]	ethanol [mitochondrion]
r_1709	s_0554[e] ->		0	1000	0	0	0			s_0683[c]	ethanolamine [cytoplasm]
r_1710	s_0559[e] ->		0	1000	0	0	0			s_0684[e]	ethanolamine [extracellular]
r_1711	s_0560[e] ->		0	1000	0	0	0			s_0685[c]	ethyl acetate [cytoplasm]
r_1712	s_0562[e] ->		0	1000	0	0	0			s_0686[e]	ethyl acetate [extracellular]
r_1713	s_0413[e] -> s_0412[c]		0	1000	0	0	0			s_0687[c]	FAD [cytoplasm]
r_1714	s_0565[e] ->		0	0	0	-0.561842	-0.479017			s_0688[m]	FAD [mitochondrion]
r_1715	s_0572[e] ->		0	1000	0	0	0			s_0689[c]	FADH2 [cytoplasm]
r_1716	s_0576[e] ->		0	1000	0	0	0			s_0690[m]	FADH2 [mitochondrion]
r_1717	s_0562[e] -> s_0561[c]		0	1000	0	0	0			s_0692[lp]	farnesyl diphosphate [lipid particle]
r_1718	s_0579[e] ->		0	1000	0	0	0			s_0694[c]	fatty acid [cytoplasm]
r_1719	s_0579[e] -> s_0578[c]		0	1000	0	0	0			s_0699[ce]	fecosterol [cell envelope]
r_1720	s_0582[c] -> s_0583[n]		0	1000	0	0	0			s_0700[c]	fecosterol [cytoplasm]
r_1721	s_0587[c] -> s_0588[n]		0	1000	0	0	0			s_0702[e]	fecosterol [extracellular]
r_1722	s_0434[c] + s_0794[c] + s_0803[c] -> s_0419[c] + s_0950[c]		0	1000	0	0	0			s_0703[lp]	fecosterol [lipid particle]
r_1723	s_0586[c] + s_0794[c] + s_0803[c] -> s_0419[c] + s_0639[c]		0	1000	0	0	0			s_0709[m]	ferricytochrome c [mitochondrion]
r_1724	s_0394[c] + s_0794[c] + s_0803[c] -> s_0419[c] + s_0846[c]		0	1000	0	0	0			s_0710[m]	ferrocytochrome c [mitochondrion]
r_1725	s_0582[c] + s_0794[c] + s_0803[c] -> s_0419[c] + s_0618[c]		0	1000	0	0	0			s_0712[m]	ferroheme b [mitochondrion]
r_1726	s_0591[c] -> s_0593[n]		0	1000	0	0	0			s_0713[m]	fMet-tRNA(fMet) [mitochondrion]
r_1727	s_0597[e] ->		0	1000	0	0	0			s_0714[c]	FMN [cytoplasm]
r_1728	s_0133[e] -> s_0132[c]		0	1000	0	0	0			s_0715[e]	FMN [extracellular]
r_1729	s_0434[c] + s_0584[c] -> s_0394[c] + s_0582[c]		0	1000	0	0	0			s_0716[m]	FMN [mitochondrion]
r_1730	s_0611[e] ->		0	1000	0	0	0			s_0717[c]	FMNH2 [cytoplasm]
r_1731	s_0611[e] -> s_0610[c]		0	1000	0	0	0			s_0719[c]	folate [cytoplasm]
r_1732	s_0135[e] -> s_0134[c]		0	1000	0	0	0			s_0720[e]	folate [extracellular]
r_1733	s_0137[e] -> s_0136[c]		0	1000	0	0	0			s_0721[c]	formaldehyde [cytoplasm]
r_1734	s_0138[c] + s_0434[c] -> s_0394[c] + s_0654[c] + s_0794[c]		0	1000	0	0	0			s_0722[c]	formate [cytoplasm]
r_1735	s_0139[e] -> s_0138[c]		0	1000	0	0	0			s_0723[e]	formate [extracellular]
r_1736	s_0197[c] + s_0434[c] -> s_0394[c] + s_0529[c] + s_0794[c]		0	1000	0	0	0			s_0724[m]	formate [mitochondrion]
r_1737	s_0613[c] -> s_0614[n]		0	1000	0	0	0			s_0725[c]	fumarate [cytoplasm]
r_1738	s_0343[c] -> s_0344[m]		0	1000	0	0	0			s_0726[e]	fumarate [extracellular]
r_1739	s_0373[c] + s_1442[c] -> s_0529[c] + s_0794[c] + s_1181[c]		0	1000	0	0	0			s_0727[m]	fumarate [mitochondrion]
r_1743	s_0625[c] -> s_0626[m]		0	1000	0	0	0			s_0734[c]	gamma-aminobutyrate [cytoplasm]
r_1744	s_0346[c] + s_0803[c] -> s_0345[c] + s_0633[c] + s_0794[c]		0	1000	0	0	0			s_0736[e]	gamma-aminobutyrate [extracellular]
r_1745	s_0347[c] -> s_0348[m]		0	1000	0	0	0			s_0738[m]	gamma-aminobutyrate [mitochondrion]
r_1746	s_0632[m] -> s_0629[c]		0	1000	0	0	0			s_0739[c]	GDP [cytoplasm]
r_1747	s_0633[c] -> s_0638[p]		0	1000	0	0	0			s_0740[g]	GDP [golgi]
r_1748	s_0645[c] -> s_0646[er]		0	1000	0	0	0			s_0741[m]	GDP [mitochondrion]
r_1749	s_0651[e] ->		0	1000	0	0	0			s_0742[n]	GDP [nucleus]
r_1750	s_0651[e] -> s_0650[c]		0	1000	0	0	0			s_0743[c]	GDP-alpha-D-mannose [cytoplasm]
r_1751	s_0652[c] -> s_0653[n]		0	1000	0	0	0			s_0744[g]	GDP-alpha-D-mannose [golgi]
r_1752	s_0654[c] -> s_0655[n]		0	1000	0	0	0			s_0745[c]	geranyl diphosphate [cytoplasm]
r_1753	s_0659[e] ->		0	1000	0	0	0			s_0746[lp]	geranylgeranyl diphosphate [lipid particle]
r_1754	s_0662[c] -> s_0663[er]		0	1000	0	0.000231245	0.000187101			s_0747[c]	Gln-tRNA(Gln) [cytoplasm]
r_1757	s_0668[e] ->		0	1000	0	0	0			s_0748[c]	Glu-tRNA(Glu) [cytoplasm]
r_1758	s_0667[er] -> s_0666[c]		0	1000	0	0.000200805	0.000162472			s_0749[m]	Glu-tRNA(Glu) [mitochondrion]
r_1759	s_0666[c] -> s_0669[lp]		0	1000	0	0	0			s_0750[c]	glutathione [cytoplasm]
r_1760	s_0666[c] -> s_0665[ce]		0	1000	0	0	0			s_0751[e]	glutathione [extracellular]
r_1761	s_0681[e] ->		0	1000	0	0	0			s_0752[m]	glutathione [mitochondrion]
r_1762	s_0680[c] -> s_0681[e]		0	1000	0	0	0			s_0753[v]	glutathione [vacuole]
r_1763	s_0680[c] -> s_0682[m]		0	1000	0	0	0			s_0754[c]	glutathione disulfide [cytoplasm]
r_1764	s_0684[e] ->		0	1000	0	0	0			s_0755[e]	glutathione disulfide [extracellular]
r_1765	s_0686[e] ->		0	1000	0	0	0			s_0756[m]	glutathione disulfide [mitochondrion]
r_1766	s_0190[c] -> s_0191[m]		0	1000	0	3.5858e-08	2.90129e-08			s_0757[c]	Gly-tRNA(Gly) [cytoplasm]
r_1770	s_0595[c] -> s_0600[p]		0	1000	0	0	0			s_0764[c]	glyceraldehyde 3-phosphate [cytoplasm]
r_1771	s_1065[c] -> s_1070[p]		0	1000	0	0	0			s_0765[c]	glycerol [cytoplasm]
r_1772	s_1161[c] -> s_1166[p]		0	1000	0	0	0			s_0766[e]	glycerol [extracellular]
r_1774	s_1286[c] -> s_1291[p]		0	1000	0	0	0			s_0767[c]	glycerol 3-phosphate [cytoplasm]
r_1775	s_1293[c] -> s_1298[p]		0	1000	0	0	0			s_0769[lp]	glycerol 3-phosphate [lipid particle]
r_1776	s_1248[c] -> s_1253[p]		0	1000	0	0	0			s_0770[m]	glycerol 3-phosphate [mitochondrion]
r_1777	s_1163[e] -> s_1161[c]		0	1000	0	0	0			s_0771[c]	glycerone [cytoplasm]
r_1788	s_0702[e] ->		0	1000	0	0	0			s_0773[c]	glycogen [cytoplasm]
r_1790	s_0437[m] + s_0716[m] + s_0799[m] -> s_0636[m] + s_0688[m]		0	1000	0	0	0			s_0774[v]	glycogen [vacuole]
r_1791	s_0715[e] ->		0	1000	0	0	0			s_0775[c]	glycolaldehyde [cytoplasm]
r_1792	s_0720[e] ->		0	1000	0	0	0			s_0776[e]	glycolaldehyde [extracellular]
r_1793	s_0723[e] ->		0	1000	0	0	0			s_0777[m]	glycolaldehyde [mitochondrion]
r_1794	s_0724[m] -> s_0722[c]		0	1000	0	0	0			s_0779[c]	glyoxylate [cytoplasm]
r_1795	s_0723[e] -> s_0722[c]		0	1000	0	0	0			s_0780[e]	glyoxylate [extracellular]
r_1796	s_0726[e] -> s_0725[c]		0	1000	0	0	0			s_0781[p]	glyoxylate [peroxisome]
r_1797	s_0434[c] + s_0556[c] -> s_0394[c] + s_0555[c] + s_0794[c]		0	1000	0	0	0			s_0782[c]	GMP [cytoplasm]
r_1798	s_0726[e] ->		0	1000	0	0	0			s_0783[g]	GMP [golgi]
r_1800	s_0736[e] ->		0	1000	0	0	0			s_0785[c]	GTP [cytoplasm]
r_1801	s_0740[g] -> s_0739[c]		0	1000	0	1.7168e-05	0			s_0786[m]	GTP [mitochondrion]
r_1802	s_0739[c] -> s_0742[n]		0	1000	0	0	0			s_0787[c]	guanine [cytoplasm]
r_1803	s_0743[c] -> s_0744[g]		0	1000	0	1.7168e-05	0			s_0788[e]	guanine [extracellular]
r_1805	s_0563[c] -> s_0566[v]		0	1000	0	0	0			s_0789[m]	guanine [mitochondrion]
r_1806	s_0755[e] ->		0	1000	0	0	0			s_0790[c]	guanosine [cytoplasm]
r_1807	s_0751[e] ->		0	1000	0	0	0			s_0791[e]	guanosine [extracellular]
r_1808	s_0766[e] ->		0	1000	0	0.0607013	0			s_0792[m]	guanosine [mitochondrion]
r_1809	s_0767[c] -> s_0770[m]		0	1000	0	0	0			s_0793[ce]	H+ [cell envelope]
r_1810	s_1004[e] ->		0	1000	0	0	0			s_0794[c]	H+ [cytoplasm]
r_1811	s_1003[c] -> s_1005[m]		0	1000	0	2.86864e-07	2.32103e-07			s_0795[er]	H+ [endoplasmic reticulum]
r_1812	s_0775[c] -> s_0777[m]		0	1000	0	0	0			s_0796[e]	H+ [extracellular]
r_1813	s_0776[e] -> s_0775[c]		0	1000	0	0	0			s_0797[g]	H+ [golgi]
r_1814	s_0776[e] ->		0	1000	0	0	0			s_0798[lp]	H+ [lipid particle]
r_1815	s_0780[e] ->		0	1000	0	0	0			s_0799[m]	H+ [mitochondrion]
r_1816	s_0779[c] -> s_0780[e]		0	1000	0	0	0			s_0800[n]	H+ [nucleus]
r_1817	s_0779[c] -> s_0781[p]		0	1000	0	0	0			s_0801[p]	H+ [peroxisome]
r_1818	s_0788[e] ->		0	1000	0	0	0			s_0802[v]	H+ [vacuole]
r_1819	s_0787[c] -> s_0789[m]		0	1000	0	0	0			s_0803[c]	H2O [cytoplasm]
r_1820	s_0791[e] ->		0	1000	0	0	0			s_0804[er]	H2O [endoplasmic reticulum]
r_1821	s_0434[c] + s_0790[c] -> s_0394[c] + s_0782[c] + s_0794[c]		0	1000	0	0	0			s_0805[e]	H2O [extracellular]
r_1822	s_0790[c] -> s_0792[m]		0	1000	0	0	0			s_0806[g]	H2O [golgi]
r_1823	s_0791[e] -> s_0790[c]		0	1000	0	0	0			s_0807[m]	H2O [mitochondrion]
r_1824	s_0796[e] -> s_0794[c]		0	1000	0	0	0			s_0808[n]	H2O [nucleus]
r_1825	s_0794[c] -> s_0795[er]		0	1000	0	0	0			s_0809[p]	H2O [peroxisome]
r_1826	s_0794[c] -> s_0797[g]		0	1000	0	0	0			s_0810[v]	H2O [vacuole]
r_1827	s_0794[c] -> s_0798[lp]		0	1000	0	0	0			s_0811[m]	heme a [mitochondrion]
r_1829	s_0794[c] -> s_0800[n]		0	1000	0	0	0			s_0812[m]	heme o [mitochondrion]
r_1830	s_0794[c] -> s_0801[p]		0	1000	0	0	0			s_0813[lp]	henicosaprenyl diphosphate [lipid particle]
r_1831	s_0794[c] -> s_0802[v]		0	1000	0	0	0			s_0814[lp]	heptadecaprenyl diphosphate [lipid particle]
r_1832	s_0796[e] ->		0	1000	0	0	0.0479776			s_0815[lp]	heptaprenyl diphosphate [lipid particle]
r_1833	s_0816[c] -> s_0817[er]		0	1000	0	0	0			s_0816[c]	hexacosanoyl-CoA [cytoplasm]
r_1834	s_0826[e] ->		0	1000	0	0	0			s_0817[er]	hexacosanoyl-CoA [endoplasmic reticulum]
r_1835	s_1288[e] -> s_1286[c]		0	1000	0	0	0			s_0819[p]	hexacosanoyl-CoA [peroxisome]
r_1836	s_1295[e] -> s_1293[c]		0	1000	0	0	0			s_0823[p]	hexadec-2-enoyl-CoA [peroxisome]
r_1837	s_1006[c] -> s_1008[m]		0	1000	0	0	0			s_0825[er]	hexadecanal [endoplasmic reticulum]
r_1839	s_0837[c] -> s_0839[n]		0	1000	0	0	0			s_0826[e]	hexadecanal [extracellular]
r_1840	s_0218[c] -> s_0221[m]		0	1000	0	0	0			s_0829[lp]	hexadecaprenyl diphosphate [lipid particle]
r_1841	s_0844[e] ->		0	1000	0	0	0			s_0830[lp]	hexaprenyl diphosphate [lipid particle]
r_1842	s_0844[e] -> s_0843[c]		0	1000	0	0	0			s_0831[m]	hexaprenyl diphosphate [mitochondrion]
r_1843	s_0851[e] ->		0	1000	0	0	0			s_0832[c]	His-tRNA(His) [cytoplasm]
r_1844	s_0850[c] -> s_0852[m]		0	1000	0	0	0			s_0833[m]	His-tRNA(His) [mitochondrion]
r_1845	s_0850[c] -> s_0851[e]		0	1000	0	0	0			s_0834[m]	homocitrate [mitochondrion]
r_1846	s_0853[c] -> s_0854[m]		0	1000	0	0	0			s_0835[n]	homocitrate [nucleus]
r_1847	s_0857[e] ->		0	1000	0	0	0			s_0836[m]	homoisocitrate [mitochondrion]
r_1848	s_0857[e] -> s_0856[c]		0	1000	0	0	0			s_0837[c]	hydrogen peroxide [cytoplasm]
r_1849	s_1158[c] -> s_1159[n]		0	1000	0	0	0			s_0838[m]	hydrogen peroxide [mitochondrion]
r_1850	s_0434[c] + s_0856[c] -> s_0394[c] + s_0794[c] + s_0849[c]		0	1000	0	0	0			s_0839[n]	hydrogen peroxide [nucleus]
r_1851	s_0895[g] -> s_0894[er]		0	1000	0	0	0			s_0840[p]	hydrogen peroxide [peroxisome]
r_1852	s_0901[g] -> s_0900[er]		0	1000	0	0	0			s_0841[c]	hydrogen sulfide [cytoplasm]
r_1853	s_0907[g] -> s_0906[er]		0	1000	0	0	0			s_0843[c]	hypoxanthine [cytoplasm]
r_1854	s_0913[g] -> s_0912[er]		0	1000	0	0	0			s_0844[e]	hypoxanthine [extracellular]
r_1855	s_0919[g] -> s_0918[er]		0	1000	0	0	0			s_0845[lp]	icosaprenyl diphosphate [lipid particle]
r_1856	s_0898[g] -> s_0897[er]		0	1000	0	0	0			s_0846[c]	IDP [cytoplasm]
r_1857	s_0904[g] -> s_0903[er]		0	1000	0	0	0			s_0847[c]	Ile-tRNA(Ile) [cytoplasm]
r_1858	s_0910[g] -> s_0909[er]		0	1000	0	0	0			s_0848[m]	Ile-tRNA(Ile) [mitochondrion]
r_1859	s_0916[g] -> s_0915[er]		0	1000	0	0	0			s_0849[c]	IMP [cytoplasm]
r_1860	s_0922[g] -> s_0921[er]		0	1000	0	0	0			s_0850[c]	indol-3-ylacetaldehyde [cytoplasm]
r_1861	s_0925[e] ->		0	1000	0	0	0			s_0851[e]	indol-3-ylacetaldehyde [extracellular]
r_1862	s_0928[e] ->		0	1000	0	0	0			s_0852[m]	indol-3-ylacetaldehyde [mitochondrion]
r_1863	s_0929[c] -> s_0930[e]		0	1000	0	0	0			s_0853[c]	indole-3-acetate [cytoplasm]
r_1864	s_0929[c] -> s_0931[m]		0	1000	0	0	0			s_0854[m]	indole-3-acetate [mitochondrion]
r_1865	s_0930[e] ->		0	1000	0	0	0			s_0855[c]	indole-3-pyruvate [cytoplasm]
r_1866	s_0933[e] ->		0	1000	0	0	0			s_0856[c]	inosine [cytoplasm]
r_1867	s_0936[e] ->		0	1000	0	0	0			s_0857[e]	inosine [extracellular]
r_1868	s_0932[c] -> s_0933[e]		0	1000	0	0	0			s_0858[er]	inositol phosphomannosylinositol phosphoceramide [endoplasmic reticulum]
r_1869	s_0932[c] -> s_0934[m]		0	1000	0	0	0			s_0859[g]	inositol phosphomannosylinositol phosphoceramide [golgi]
r_1870	s_0938[e] ->		0	1000	0	0	0			s_0860[m]	inositol phosphomannosylinositol phosphoceramide [mitochondrion]
r_1871	s_0117[m] + s_0799[m] + s_0807[m] -> s_0954[m]		0	1000	0	0	0			s_0861[er]	inositol phosphomannosylinositol phosphoceramide A (C24) [endoplasmic reticulum]
r_1872	s_0794[c] + s_0952[c] -> s_0418[c] + s_0456[c]		0	1000	0	0	0			s_0862[g]	inositol phosphomannosylinositol phosphoceramide A (C24) [golgi]
r_1873	s_0956[e] ->		0	1000	0	0	0			s_0863[m]	inositol phosphomannosylinositol phosphoceramide A (C24) [mitochondrion]
r_1874	s_0957[m] -> s_0955[c]		0	1000	0	0	0			s_0864[er]	inositol phosphomannosylinositol phosphoceramide A (C26) [endoplasmic reticulum]
r_1875	s_0962[e] ->		0	1000	0	0	0			s_0865[g]	inositol phosphomannosylinositol phosphoceramide A (C26) [golgi]
r_1876	s_0962[e] -> s_0961[c]		0	1000	0	0	0			s_0866[m]	inositol phosphomannosylinositol phosphoceramide A (C26) [mitochondrion]
r_1877	s_0964[e] -> s_0963[c]		0	1000	0	0	0			s_0867[er]	inositol phosphomannosylinositol phosphoceramide B (C24) [endoplasmic reticulum]
r_1878	s_0964[e] ->		0	1000	0	0	0			s_0868[g]	inositol phosphomannosylinositol phosphoceramide B (C24) [golgi]
r_1879	s_0966[e] ->		0	1000	0	0	0			s_0869[m]	inositol phosphomannosylinositol phosphoceramide B (C24) [mitochondrion]
r_1880	s_0970[e] ->		0	1000	0	0	0			s_0870[er]	inositol phosphomannosylinositol phosphoceramide B (C26) [endoplasmic reticulum]
r_1881	s_0974[e] ->		0	1000	0	0	0			s_0871[g]	inositol phosphomannosylinositol phosphoceramide B (C26) [golgi]
r_1882	s_0023[m] -> s_0021[c]		0	1000	0	0	0			s_0872[m]	inositol phosphomannosylinositol phosphoceramide B (C26) [mitochondrion]
r_1883	s_0982[e] ->		0	1000	0	0	0			s_0873[er]	inositol phosphomannosylinositol phosphoceramide B (C24) [endoplasmic reticulum]
r_1884	s_0677[c] -> s_0678[m]		0	1000	0	0	0			s_0874[g]	inositol phosphomannosylinositol phosphoceramide B (C24) [golgi]
r_1885	s_0677[c] -> s_0679[p]		0	1000	0	0	0			s_0875[m]	inositol phosphomannosylinositol phosphoceramide B (C24) [mitochondrion]
r_1886	s_0990[e] ->		0	1000	0	0	0			s_0876[er]	inositol phosphomannosylinositol phosphoceramide B (C26) [endoplasmic reticulum]
r_1887	s_0997[c] -> s_0118[c] + s_0794[c] + s_0803[c]		0	1000	0	0.00920483	0.00744766			s_0877[g]	inositol phosphomannosylinositol phosphoceramide B (C26) [golgi]
r_1889	s_0992[e] ->		0	1000	0	0	0			s_0878[m]	inositol phosphomannosylinositol phosphoceramide B (C26) [mitochondrion]
r_1890	s_0991[c] -> s_0994[n]		0	1000	0	0	0			s_0879[er]	inositol phosphomannosylinositol phosphoceramide C (C24) [endoplasmic reticulum]
r_1891	s_1000[e] ->		0	1000	0	0	0			s_0880[g]	inositol phosphomannosylinositol phosphoceramide C (C24) [golgi]
r_1892	s_0999[c] -> s_1001[n]		0	1000	0	0	0			s_0881[m]	inositol phosphomannosylinositol phosphoceramide C (C24) [mitochondrion]
r_1893	s_1007[e] ->		0	1000	0	0	0			s_0882[er]	inositol phosphomannosylinositol phosphoceramide C (C26) [endoplasmic reticulum]
r_1895	s_1015[e] -> s_1014[c]		0	1000	0	0	0			s_0883[g]	inositol phosphomannosylinositol phosphoceramide C (C26) [golgi]
r_1896	s_1015[e] ->		0	1000	0	0	0			s_0884[m]	inositol phosphomannosylinositol phosphoceramide C (C26) [mitochondrion]
r_1897	s_1017[e] ->		0	1000	0	0	0			s_0885[er]	inositol phosphomannosylinositol phosphoceramide D (C24) [endoplasmic reticulum]
r_1898	s_1018[m] -> s_1016[c]		0	1000	0	0	0			s_0886[g]	inositol phosphomannosylinositol phosphoceramide D (C24) [golgi]
r_1899	s_1022[e] ->		0	1000	0	0	0			s_0887[m]	inositol phosphomannosylinositol phosphoceramide D (C24) [mitochondrion]
r_1900	s_1026[e] ->		0	1000	0	0	0			s_0888[er]	inositol phosphomannosylinositol phosphoceramide D (C26) [endoplasmic reticulum]
r_1901	s_0067[e] -> s_0066[c]		0	1000	0	0	0			s_0889[g]	inositol phosphomannosylinositol phosphoceramide D (C26) [golgi]
r_1902	s_1030[e] ->		0	1000	0	0	0			s_0890[m]	inositol phosphomannosylinositol phosphoceramide D (C26) [mitochondrion]
r_1903	s_1033[e] ->		0	1000	0	0	0			s_0891[er]	inositol-P-ceramide [endoplasmic reticulum]
r_1904	s_1036[e] ->		0	1000	0	0	0			s_0892[g]	inositol-P-ceramide [golgi]
r_1905	s_1035[c] -> s_1037[m]		0	1000	0	0	0			s_0893[m]	inositol-P-ceramide [mitochondrion]
r_1906	s_1041[e] ->		0	1000	0	0	0			s_0894[er]	inositol-P-ceramide A (C24) [endoplasmic reticulum]
r_1907	s_1039[c] -> s_1040[er]		0	1000	0	1.7168e-05	1.56271e-05			s_0895[g]	inositol-P-ceramide A (C24) [golgi]
r_1908	s_0990[e] -> s_0989[c]		0	1000	0	0	0			s_0896[m]	inositol-P-ceramide A (C24) [mitochondrion]
r_1909	s_1044[e] ->		0	1000	0	0	0			s_0897[er]	inositol-P-ceramide A (C26) [endoplasmic reticulum]
r_1910	s_1044[e] -> s_1043[c]		0	1000	0	0	0			s_0898[g]	inositol-P-ceramide A (C26) [golgi]
r_1911	s_1046[e] ->		0	1000	0	0	0			s_0899[m]	inositol-P-ceramide A (C26) [mitochondrion]
r_1912	s_1049[e] ->		0	1000	0	0	0			s_0900[er]	inositol-P-ceramide B (C24) [endoplasmic reticulum]
r_1913	s_1052[e] ->		0	1000	0	0	0			s_0901[g]	inositol-P-ceramide B (C24) [golgi]
r_1914	s_1057[e] ->		0	1000	0	0	0			s_0902[m]	inositol-P-ceramide B (C24) [mitochondrion]
r_1915	s_1061[e] ->		0	1000	0	0	0			s_0903[er]	inositol-P-ceramide B (C26) [endoplasmic reticulum]
r_1916	s_1067[e] ->		0	1000	0	0	0			s_0904[g]	inositol-P-ceramide B (C26) [golgi]
r_1919	s_1025[c] -> s_1027[m]		0	1000	0	0	0			s_0905[m]	inositol-P-ceramide B (C26) [mitochondrion]
r_1920	s_0862[g] -> s_0861[er]		0	1000	0	0	0			s_0906[er]	inositol-P-ceramide B (C24) [endoplasmic reticulum]
r_1921	s_0868[g] -> s_0867[er]		0	1000	0	0	0			s_0907[g]	inositol-P-ceramide B (C24) [golgi]
r_1922	s_0874[g] -> s_0873[er]		0	1000	0	0	0			s_0908[m]	inositol-P-ceramide B (C24) [mitochondrion]
r_1923	s_0880[g] -> s_0879[er]		0	1000	0	0	0			s_0909[er]	inositol-P-ceramide B (C26) [endoplasmic reticulum]
r_1924	s_0886[g] -> s_0885[er]		0	1000	0	0	0			s_0910[g]	inositol-P-ceramide B (C26) [golgi]
r_1925	s_0865[g] -> s_0864[er]		0	1000	0	0	0			s_0911[m]	inositol-P-ceramide B (C26) [mitochondrion]
r_1926	s_0871[g] -> s_0870[er]		0	1000	0	0	0			s_0912[er]	inositol-P-ceramide C (C24) [endoplasmic reticulum]
r_1927	s_0877[g] -> s_0876[er]		0	1000	0	0	0			s_0913[g]	inositol-P-ceramide C (C24) [golgi]
r_1928	s_0883[g] -> s_0882[er]		0	1000	0	0	0			s_0914[m]	inositol-P-ceramide C (C24) [mitochondrion]
r_1929	s_0889[g] -> s_0888[er]		0	1000	0	0	0			s_0915[er]	inositol-P-ceramide C (C26) [endoplasmic reticulum]
r_1930	s_0069[p] + s_1271[c] -> s_0066[c] + s_1274[p]		0	1000	0	0	0			s_0916[g]	inositol-P-ceramide C (C26) [golgi]
r_1931	s_1106[e] ->		0	1000	0	0	0			s_0917[m]	inositol-P-ceramide C (C26) [mitochondrion]
r_1932	s_1107[c] -> s_1108[er]		0	1000	0	0	0			s_0918[er]	inositol-P-ceramide D (C24) [endoplasmic reticulum]
r_1935	s_1031[m] -> s_1029[c]		0	1000	0	0	0			s_0919[g]	inositol-P-ceramide D (C24) [golgi]
r_1936	s_0629[c] -> s_1151[c] + s_1322[c]		0	1000	0	0.119656	0.088238			s_0920[m]	inositol-P-ceramide D (C24) [mitochondrion]
r_1937	s_1117[g] -> s_1116[er]		0	1000	0	0	0			s_0921[er]	inositol-P-ceramide D (C26) [endoplasmic reticulum]
r_1938	s_1123[g] -> s_1122[er]		0	1000	0	0	0			s_0922[g]	inositol-P-ceramide D (C26) [golgi]
r_1939	s_1129[g] -> s_1128[er]		0	1000	0	0	0			s_0923[m]	inositol-P-ceramide D (C26) [mitochondrion]
r_1940	s_1135[g] -> s_1134[er]		0	1000	0	0	0			s_0924[c]	iron [cytoplasm]
r_1941	s_1141[g] -> s_1140[er]		0	1000	0	0	0			s_0925[e]	iron [extracellular]
r_1942	s_1120[g] -> s_1119[er]		0	1000	0	0	0			s_0926[m]	iron [mitochondrion]
r_1943	s_1126[g] -> s_1125[er]		0	1000	0	0	0			s_0927[c]	isoamyl acetate [cytoplasm]
r_1944	s_1132[g] -> s_1131[er]		0	1000	0	0	0			s_0928[e]	isoamyl acetate [extracellular]
r_1945	s_1138[g] -> s_1137[er]		0	1000	0	0	0			s_0929[c]	isoamylol [cytoplasm]
r_1946	s_1144[g] -> s_1143[er]		0	1000	0	0	0			s_0930[e]	isoamylol [extracellular]
r_1947	s_1154[e] ->		0	1000	0	0	0			s_0931[m]	isoamylol [mitochondrion]
r_1952	s_1186[e] ->		0	1000	0	0	0			s_0932[c]	isobutanol [cytoplasm]
r_1963	s_1207[c] -> s_1208[er]		0	1000	0	0	0			s_0933[e]	isobutanol [extracellular]
r_1964	s_1212[c] -> s_1213[er]		0	1000	0	0.000546868	0.000449418			s_0934[m]	isobutanol [mitochondrion]
r_1965	s_0419[c] -> s_0421[m]		0	1000	0	0	0			s_0935[c]	isobutyl acetate [cytoplasm]
r_1966	s_1216[c] -> s_1217[n]		0	1000	0	0	0			s_0936[e]	isobutyl acetate [extracellular]
r_1967	s_1220[e] ->		0	1000	0	0	0			s_0937[c]	isobutyraldehyde [cytoplasm]
r_1968	s_1225[e] ->		0	1000	0	0	0			s_0938[e]	isobutyraldehyde [extracellular]
r_1970	s_1224[c] -> s_1227[n]		0	1000	0	0	0			s_0939[m]	isobutyraldehyde [mitochondrion]
r_1971	s_1224[c] -> s_1228[p]		0	1000	0	0	0			s_0940[c]	isocitrate [cytoplasm]
r_1972	s_1225[e] -> s_1224[c]		0	1000	0	0	0			s_0941[m]	isocitrate [mitochondrion]
r_1974	s_0613[c] + s_0803[c] -> s_0615[c] + s_0794[c] + s_1322[c]		0	1000	0	0	0			s_0942[p]	isocitrate [peroxisome]
r_1975	s_0617[c] + s_0803[c] -> s_0613[c] + s_0794[c] + s_1322[c]		0	1000	0	0	0			s_0943[c]	isopentenyl diphosphate [cytoplasm]
r_1976	s_1235[c] -> s_1236[m]		0	1000	0	0	0			s_0944[lp]	isopentenyl diphosphate [lipid particle]
r_1977	s_1275[c] -> s_1276[er]		0	1000	0	0.000298455	0.00024669			s_0945[m]	isopentenyl diphosphate [mitochondrion]
r_1978	s_1275[c] -> s_1278[m]		0	1000	0	1.17361	0.921962			s_0946[m]	itaconate [mitochondrion]
r_1979	s_1277[e] -> s_1275[c]		0	1000	0	1.38717	1.0797			s_0949[m]	itaconyl-CoA [mitochondrion]
r_1980	s_1275[c] -> s_1279[p]		0	1000	0	0	0			s_0950[c]	ITP [cytoplasm]
r_1981	s_1450[e] -> s_1449[c]		0	1000	0	0	0			s_0951[c]	keto-phenylpyruvate [cytoplasm]
r_1984	s_1250[e] ->		0	1000	0	0	0			s_0952[c]	L-2-amino-3-oxobutanoate [cytoplasm]
r_1987	s_1267[e] ->		0	1000	0	0	0			s_0953[c]	L-2-aminoadipate [cytoplasm]
r_1988	s_1271[c] -> s_1272[e]		0	1000	0	0	0			s_0954[m]	L-4-hydroxyglutamic semialdehyde [mitochondrion]
r_1989	s_1272[e] ->		0	1000	0	0	0			s_0955[c]	L-alanine [cytoplasm]
r_1990	s_0755[e] -> s_0754[c]		0	1000	0	0	0			s_0956[e]	L-alanine [extracellular]
r_1991	s_1620[c] -> s_1623[p]		0	1000	0	0	0			s_0957[m]	L-alanine [mitochondrion]
r_1992	s_1277[e] ->		0	0	0	0	0			s_0958[c]	L-allothreonine [cytoplasm]
r_1993	s_1288[e] ->		0	1000	0	0	0			s_0959[c]	L-allysine [cytoplasm]
r_1994	s_1295[e] ->		0	1000	0	0	0			s_0960[c]	L-alpha-formylglycine [cytoplasm]
r_1995	s_1302[c] -> s_1303[er]		0	1000	0	1.7168e-05	1.56271e-05			s_0961[c]	L-arabinitol [cytoplasm]
r_1996	s_1307[c] -> s_1308[m]		0	1000	0	0	0			s_0962[e]	L-arabinitol [extracellular]
r_1997	s_0437[m] + s_0799[m] + s_1308[m] -> s_0200[m] + s_0636[m]		0	1000	0	0	0			s_0963[c]	L-arabinose [cytoplasm]
r_1998	s_0391[e] -> s_0390[c]		0	1000	0	0	0			s_0964[e]	L-arabinose [extracellular]
r_1999	s_1309[e] ->		0	1000	0	0	0			s_0965[c]	L-arginine [cytoplasm]
r_2000	s_1317[e] ->		0	1000	0	0	0			s_0966[e]	L-arginine [extracellular]
r_2001	s_1319[e] ->		0	1000	0	0	0			s_0967[m]	L-arginine [mitochondrion]
r_2002	s_1318[c] -> s_1319[e]		0	1000	0	0	0			s_0968[v]	L-arginine [vacuole]
r_2003	s_1318[c] -> s_1320[m]		0	1000	0	0	0			s_0969[c]	L-asparagine [cytoplasm]
r_2004	s_1032[c] -> s_1034[m]		0	1000	0	0	0			s_0970[e]	L-asparagine [extracellular]
r_2005	s_1324[e] ->		0	1000	0	0	0.0479776			s_0971[m]	L-asparagine [mitochondrion]
r_2008	s_1322[c] -> s_1329[v]		0	1000	0	0	0			s_0972[v]	L-asparagine [vacuole]
r_2020	s_1374[e] ->		0	1000	0	0	0			s_0973[c]	L-aspartate [cytoplasm]
r_2022	s_1384[c] -> s_1385[m]		0	1000	0	3.5858e-08	2.90129e-08			s_0974[e]	L-aspartate [extracellular]
r_2023	s_1386[c] -> s_1387[m]		0	1000	0	0	0			s_0975[m]	L-aspartate [mitochondrion]
r_2024	s_1390[e] ->		0	1000	0	0	0			s_0976[p]	L-aspartate [peroxisome]
r_2025	s_0434[c] + s_1392[c] -> s_0394[c] + s_0794[c] + s_1393[c]		0	1000	0	0	0			s_0977[v]	L-aspartate [vacuole]
r_2026	s_0434[c] + s_1394[c] -> s_0394[c] + s_0794[c] + s_1395[c]		0	1000	0	0	0			s_0978[c]	L-aspartate 4-semialdehyde [cytoplasm]
r_2027	s_0803[c] + s_1395[c] -> s_1322[c] + s_1394[c]		0	1000	0	0	0			s_0979[c]	L-citrulline [cytoplasm]
r_2028	s_1397[e] ->		0	1000	0	0	0			s_0980[c]	L-cystathionine [cytoplasm]
r_2030	s_0313[c] + s_0803[c] -> s_0314[c] + s_1322[c]		0	1000	0	3.54994e-05	2.87227e-05			s_0981[c]	L-cysteine [cytoplasm]
r_2031	s_1322[c] + s_1556[c] -> s_0415[c] + s_1550[c]		0	1000	0	0	0			s_0982[e]	L-cysteine [extracellular]
r_2032	s_0633[c] -> s_0636[m]		0	1000	0	0.486734	0.335356			s_0983[c]	L-cysteinylglycine [cytoplasm]
r_2033	s_1400[e] ->		0	1000	0	0	0			s_0984[c]	L-cystine [cytoplasm]
r_2036	s_1403[c] -> s_1404[m]		0	1000	0	0	0			s_0985[v]	L-cystine [vacuole]
r_2037	s_1616[c] -> s_1619[p]		0	1000	0	0	0			s_0986[c]	L-gamma-glutamyl phosphate [cytoplasm]
r_2038	s_1406[e] ->		0	1000	0	0	0			s_0987[c]	L-gamma-glutamyl-L-alanine [cytoplasm]
r_2039	s_1405[c] -> s_1407[m]		0	1000	0	0	0			s_0988[c]	L-gamma-glutamyl-L-cysteine [cytoplasm]
r_2040	s_1406[e] -> s_1405[c]		0	1000	0	0	0			s_0989[c]	L-glucitol [cytoplasm]
r_2041	s_0576[e] -> s_0575[c]		0	1000	0	0	0			s_0990[e]	L-glucitol [extracellular]
r_2042	s_1413[c] -> s_1415[m]		0	1000	0	0	0			s_0991[c]	L-glutamate [cytoplasm]
r_2043	s_1418[e] ->		0	1000	0	0	0			s_0992[e]	L-glutamate [extracellular]
r_2044	s_1425[e] ->		0	1000	0	0	0			s_0993[m]	L-glutamate [mitochondrion]
r_2045	s_1039[c] -> s_1042[m]		0	1000	0	0	0			s_0994[n]	L-glutamate [nucleus]
r_2046	s_1435[e] ->		0	1000	0	0	0			s_0995[p]	L-glutamate [peroxisome]
r_2049	s_1438[e] ->		0	1000	0	0	0			s_0996[v]	L-glutamate [vacuole]
r_2050	s_0373[c] + s_1439[c] -> s_0529[c] + s_0794[c] + s_1180[c]		0	1000	0	0	0			s_0997[c]	L-glutamic 5-semialdehyde [cytoplasm]
r_2051	s_1440[e] ->		0	1000	0	0	0			s_0999[c]	L-glutamine [cytoplasm]
r_2052	s_1443[e] ->		0	1000	0	0	0			s_1000[e]	L-glutamine [extracellular]
r_2053	s_1447[c] -> s_1448[er]		0	1000	0	0.000246951	0.000199809			s_1001[n]	L-glutamine [nucleus]
r_2054	s_0038[er] -> s_0037[c]		0	1000	0	0.000246951	0.000199809			s_1002[v]	L-glutamine [vacuole]
r_2055	s_1450[e] ->		0	1000	0	0	0			s_1003[c]	L-glycine [cytoplasm]
r_2056	s_1459[e] ->		0	1000	0	0	0			s_1004[e]	L-glycine [extracellular]
r_2057	s_1459[e] -> s_1458[c]		0	1000	0	0	0			s_1005[m]	L-glycine [mitochondrion]
r_2058	s_1466[e] ->		0	1000	0	0	0			s_1006[c]	L-histidine [cytoplasm]
r_2060	s_1468[e] ->		0	1000	0	0	0			s_1007[e]	L-histidine [extracellular]
r_2061	s_1470[e] ->		0	1000	0	0	0			s_1008[m]	L-histidine [mitochondrion]
r_2062	s_1472[e] ->		0	1000	0	0	0			s_1009[v]	L-histidine [vacuole]
r_2063	s_1479[c] -> s_1480[er]		0	1000	0	0	0			s_1010[c]	L-histidinol [cytoplasm]
r_2064	s_0803[c] + s_1497[c] -> s_1322[c] + s_1489[c]		0	1000	0	0	0			s_1011[c]	L-histidinol phosphate [cytoplasm]
r_2065	s_0803[c] + s_1489[c] -> s_0270[c] + s_0310[c] + s_0794[c]		0	1000	0	0	0			s_1012[c]	L-homocysteine [cytoplasm]
r_2066	s_1476[e] ->		0	1000	0	0	0			s_1014[c]	L-homoserine [cytoplasm]
r_2067	s_1490[e] ->		0	1000	0	0	0			s_1015[e]	L-homoserine [extracellular]
r_2068	s_1498[e] ->		0	1000	0	0	0			s_1016[c]	L-isoleucine [cytoplasm]
r_2069	s_0434[c] + s_1497[c] -> s_0394[c] + s_1475[c]		0	1000	0	0	0			s_1017[e]	L-isoleucine [extracellular]
r_2070	s_0794[c] + s_0981[c] + s_1003[c] + s_1233[c] + s_1408[c] -> s_0293[c] + s_0362[c] + s_0419[c] + s_0456[c] + s_0734[c] + 3 s_0803[c] + s_1399[c]		0	1000	0	0	0			s_1018[m]	L-isoleucine [mitochondrion]
r_2071	s_0581[c] + s_0794[c] + s_0981[c] + s_1003[c] + s_1233[c] -> s_0293[c] + s_0362[c] + s_0419[c] + s_0456[c] + s_0734[c] + 3 s_0803[c] + s_1399[c]		0	1000	0	0	0			s_1019[v]	L-isoleucine [vacuole]
r_2072	s_1045[c] -> s_1047[m]		0	1000	0	0	0			s_1020[c]	L-kynurenine [cytoplasm]
r_2073	s_1494[e] ->		0	1000	0	0	0			s_1021[c]	L-leucine [cytoplasm]
r_2074	s_0434[c] + s_1493[c] -> s_0394[c] + s_0649[c] + s_0794[c]		0	1000	0	0	0			s_1022[e]	L-leucine [extracellular]
r_2075	s_1494[e] -> s_1493[c]		0	1000	0	0	0			s_1023[m]	L-leucine [mitochondrion]
r_2080	s_1520[c] -> s_1522[v]		0	1000	0	0	0			s_1024[v]	L-leucine [vacuole]
r_2082	s_1048[c] -> s_1050[m]		0	1000	0	0	0			s_1025[c]	L-lysine [cytoplasm]
r_2083	s_1530[e] ->		0	1000	0	0	0			s_1026[e]	L-lysine [extracellular]
r_2084	s_1529[c] -> s_1530[e]		0	1000	0	0	0			s_1027[m]	L-lysine [mitochondrion]
r_2085	s_1529[c] -> s_1531[m]		0	1000	0	0	0			s_1028[v]	L-lysine [vacuole]
r_2086	s_1051[c] -> s_1053[m]		0	1000	0	0	0			s_1029[c]	L-methionine [cytoplasm]
r_2087	s_1051[c] -> s_1054[p]		0	1000	0	0	0			s_1030[e]	L-methionine [extracellular]
r_2089	s_1545[c] -> s_1548[n]		0	1000	0	0	0			s_1031[m]	L-methionine [mitochondrion]
r_2090	s_1551[e] ->		0	1000	0	0	0			s_1032[c]	L-phenylalanine [cytoplasm]
r_2091	s_1553[e] ->		0	1000	0	0	0			s_1033[e]	L-phenylalanine [extracellular]
r_2092	s_1557[e] ->		0	1000	0	0	0			s_1034[m]	L-phenylalanine [mitochondrion]
r_2093	s_1056[c] -> s_1058[m]		0	1000	0	0	0			s_1035[c]	L-proline [cytoplasm]
r_2094	s_0803[c] -> s_0804[er]		0	1000	0	0	0			s_1036[e]	L-proline [extracellular]
r_2095	s_0803[c] -> s_0806[g]		0	1000	0	0	0			s_1037[m]	L-proline [mitochondrion]
r_2096	s_0803[c] -> s_0807[m]		0	1000	0	0	0			s_1038[c]	L-saccharopine [cytoplasm]
r_2097	s_0803[c] -> s_0808[n]		0	1000	0	0	0			s_1039[c]	L-serine [cytoplasm]
r_2098	s_0803[c] -> s_0809[p]		0	1000	0	0	0			s_1040[er]	L-serine [endoplasmic reticulum]
r_2099	s_0803[c] -> s_0810[v]		0	1000	0	0	0			s_1041[e]	L-serine [extracellular]
r_2100	s_0805[e] ->		0	1000	0	2.31874	1.97107			s_1042[m]	L-serine [mitochondrion]
r_2101	s_0358[e] -> s_0357[c]		0	1000	0	0	0			s_1043[c]	L-sorbose [cytoplasm]
r_2102	s_1564[e] ->		0	1000	0	0	0			s_1044[e]	L-sorbose [extracellular]
r_2103	s_1564[e] -> s_1563[c]		0	1000	0	0	0			s_1045[c]	L-threonine [cytoplasm]
r_2104	s_1567[e] ->		0	1000	0	0	0			s_1046[e]	L-threonine [extracellular]
r_2105	s_1567[e] -> s_1566[c]		0	1000	0	0	0			s_1047[m]	L-threonine [mitochondrion]
r_2106	s_1571[e] ->		0	1000	0	-2.90586e-10	-2.29155e-10			s_1048[c]	L-tryptophan [cytoplasm]
r_2107	s_1568[ce] -> s_1569[c]		0	1000	0	0	0			s_1049[e]	L-tryptophan [extracellular]
r_2108	0.001583 s_0089[c] + 5.6e-05 s_0122[c] + 0.000417 s_0535[c] + 9.6e-05 s_0657[c] + 0.000125 s_0662[c] + 0.0056 s_0666[c] + 0.000812 s_0672[c] + 0.000206 s_0694[c] + 0.000114 s_0700[c] + 3.2e-05 s_1059[c] + 0.00039 s_1337[c] + 0.00288 s_1346[c] + 0.000697 s_1351[c] + 0.000781 s_1524[c] + 1.5e-05 s_1569[c] -> s_1096[c]		0	1000	0	0.035858	0.0290129			s_1050[m]	L-tryptophan [mitochondrion]
r_2111	s_0450[c] ->		0	1000	1	0.035858	0.0290129			s_1051[c]	L-tyrosine [cytoplasm]
r_2125	s_0529[c] -> s_0531[lp]		0	1000	0	0	0			s_1052[e]	L-tyrosine [extracellular]
r_2129	s_0794[c] -> s_0799[m]		0	1000	0	0	0			s_1053[m]	L-tyrosine [mitochondrion]
r_2134	s_2766[e] ->		0	1000	0	0	0			s_1054[p]	L-tyrosine [peroxisome]
r_2136	s_2766[e] -> s_0122[c]		0	1000	0	0	0			s_1055[v]	L-tyrosine [vacuole]
r_2137	s_2768[e] ->		0	1000	0	0	0			s_1056[c]	L-valine [cytoplasm]
r_2139	s_2768[e] -> s_0662[c]		0	1000	0	0	0			s_1057[e]	L-valine [extracellular]
r_2184	s_1250[e] -> s_1248[c]		0	1000	0	0	0			s_1058[m]	L-valine [mitochondrion]
r_2185	s_0597[e] -> s_0595[c]		0	1000	0	0	0			s_1059[c]	lanosterol [cytoplasm]
r_2186	s_1067[e] -> s_1065[c]		0	1000	0	0	0			s_1061[e]	lanosterol [extracellular]
r_2187	s_2822[e] ->		0	1000	0	0	0			s_1065[c]	laurate [cytoplasm]
r_2188	s_2824[e] ->		0	1000	0	0	0			s_1067[e]	laurate [extracellular]
r_2189	s_2826[e] ->		0	1000	0	0	0			s_1070[p]	laurate [peroxisome]
r_2190	s_2822[e] -> s_2828[c]		0	1000	0	0	0			s_1073[c]	lauroyl-CoA [cytoplasm]
r_2191	s_2824[e] -> s_2829[c]		0	1000	0	0	0			s_1076[p]	lauroyl-CoA [peroxisome]
r_2192	s_2826[e] -> s_1260[c]		0	1000	0	0	0			s_1077[c]	Leu-tRNA(Leu) [cytoplasm]
r_2193	s_1163[e] ->		0	1000	0	0	0			s_1078[m]	Leu-tRNA(Leu) [mitochondrion]
r_2229	s_2828[c] -> s_2882[p]		0	1000	0	0	0			s_1079[c]	leukotriene A4 [cytoplasm]
r_2230	s_2829[c] -> s_2883[p]		0	1000	0	0	0			s_1080[n]	leukotriene A4 [nucleus]
r_2231	s_1260[c] -> s_2855[p]		0	1000	0	0	0			s_1081[c]	leukotriene B4 [cytoplasm]
r_2812	s_3297[mm] + s_3320[mm] -> s_3296[mm] + s_3321[mm]		0	1000	0	0	0			s_1082[n]	leukotriene B4 [nucleus]
r_2813	s_3297[mm] + s_3322[mm] -> s_3304[mm] + s_3321[mm]		0	1000	0	0	0			s_1085[er]	lignoceric acid [endoplasmic reticulum]
r_2814	s_3299[mm] + s_3320[mm] -> s_3298[mm] + s_3321[mm]		0	1000	0	0	0			s_1096[c]	lipid [cytoplasm]
r_2815	s_3299[mm] + s_3322[mm] -> s_3305[mm] + s_3321[mm]		0	1000	0	0	0			s_1097[m]	lipoamide [mitochondrion]
r_2816	s_3301[mm] + s_3320[mm] -> s_3300[mm] + s_3321[mm]		0	1000	0	0	0			s_1098[m]	lipoylprotein [mitochondrion]
r_2817	s_3301[mm] + s_3322[mm] -> s_3306[mm] + s_3321[mm]		0	1000	0	0	0			s_1099[c]	Lys-tRNA(Lys) [cytoplasm]
r_2818	s_3303[mm] + s_3320[mm] -> s_3302[mm] + s_3321[mm]		0	1000	0	0	0			s_1100[m]	Lys-tRNA(Lys) [mitochondrion]
r_2819	s_3303[mm] + s_3322[mm] -> s_3307[mm] + s_3321[mm]		0	1000	0	0	0			s_1101[c]	malonyl-CoA [cytoplasm]
r_3332	s_2993[gm] + s_3359[gm] -> s_3360[gm] + s_3624[gm]		0	1000	0	0	0			s_1104[m]	malonyl-CoA [mitochondrion]
r_3333	s_2999[gm] + s_3359[gm] -> s_3360[gm] + s_3625[gm]		0	1000	0	0	0			s_1105[c]	maltose [cytoplasm]
r_3334	s_3003[gm] + s_3359[gm] -> s_3360[gm] + s_3626[gm]		0	1000	0	0	0			s_1106[e]	maltose [extracellular]
r_3335	s_3007[gm] + s_3359[gm] -> s_3360[gm] + s_3627[gm]		0	1000	0	0	0			s_1107[c]	mannan [cytoplasm]
r_3336	s_2997[gm] + s_3359[gm] -> s_3360[gm] + s_3628[gm]		0	1000	0	0	0			s_1108[er]	mannan [endoplasmic reticulum]
r_3337	s_3001[gm] + s_3359[gm] -> s_3360[gm] + s_3629[gm]		0	1000	0	0	0			s_1109[er]	mannose-(1D-myo-inositol 1-phosphate)2 [endoplasmic reticulum]
r_3338	s_3005[gm] + s_3359[gm] -> s_3360[gm] + s_3630[gm]		0	1000	0	0	0			s_1110[m]	mannose-(1D-myo-inositol 1-phosphate)2 [mitochondrion]
r_3339	s_3009[gm] + s_3359[gm] -> s_3360[gm] + s_3631[gm]		0	1000	0	0	0			s_1111[er]	mannose-1D-myo-inositol 1-phosphate [endoplasmic reticulum]
r_3340	s_2975[vm] + s_3341[vm] -> s_3342[vm] + s_3616[vm]		0	1000	0	0	0			s_1112[m]	mannose-1D-myo-inositol 1-phosphate [mitochondrion]
r_3341	s_2981[vm] + s_3341[vm] -> s_3342[vm] + s_3617[vm]		0	1000	0	0	0			s_1113[er]	mannosylinositol phosphorylceramide [endoplasmic reticulum]
r_3342	s_2985[vm] + s_3341[vm] -> s_3342[vm] + s_3618[vm]		0	1000	0	0	0			s_1114[g]	mannosylinositol phosphorylceramide [golgi]
r_3343	s_2989[vm] + s_3341[vm] -> s_3342[vm] + s_3619[vm]		0	1000	0	0	0			s_1115[m]	mannosylinositol phosphorylceramide [mitochondrion]
r_3344	s_2979[vm] + s_3341[vm] -> s_3342[vm] + s_3620[vm]		0	1000	0	0	0			s_1116[er]	mannosylinositol phosphorylceramide A (C24) [endoplasmic reticulum]
r_3345	s_2983[vm] + s_3341[vm] -> s_3342[vm] + s_3621[vm]		0	1000	0	0	0			s_1117[g]	mannosylinositol phosphorylceramide A (C24) [golgi]
r_3346	s_2987[vm] + s_3341[vm] -> s_3342[vm] + s_3622[vm]		0	1000	0	0	0			s_1118[m]	mannosylinositol phosphorylceramide A (C24) [mitochondrion]
r_3347	s_2991[vm] + s_3341[vm] -> s_3342[vm] + s_3623[vm]		0	1000	0	0	0			s_1119[er]	mannosylinositol phosphorylceramide A (C26) [endoplasmic reticulum]
r_3508	s_1065[c] -> s_2832[erm]		0	1000	0	0	0			s_1120[g]	mannosylinositol phosphorylceramide A (C26) [golgi]
r_3509	s_1161[c] -> s_2835[erm]		0	1000	0	0	0			s_1121[m]	mannosylinositol phosphorylceramide A (C26) [mitochondrion]
r_3510	s_1286[c] -> s_2836[erm]		0	1000	0	0	0			s_1122[er]	mannosylinositol phosphorylceramide B (C24) [endoplasmic reticulum]
r_3511	s_1293[c] -> s_2837[erm]		0	1000	0	0	0			s_1123[g]	mannosylinositol phosphorylceramide B (C24) [golgi]
r_3512	s_1449[c] -> s_2838[erm]		0	1000	0	0	0			s_1124[m]	mannosylinositol phosphorylceramide B (C24) [mitochondrion]
r_3513	s_1260[c] -> s_2839[erm]		0	1000	0	0	0			s_1125[er]	mannosylinositol phosphorylceramide B (C26) [endoplasmic reticulum]
r_3514	s_1101[c] -> s_2782[erm]		0	1000	0	5.1504e-05	4.68812e-05			s_1126[g]	mannosylinositol phosphorylceramide B (C26) [golgi]
r_3515	s_1073[c] -> s_2781[erm]		0	1000	0	0	0			s_1127[m]	mannosylinositol phosphorylceramide B (C26) [mitochondrion]
r_3516	s_1176[c] -> s_2787[erm]		0	1000	0	0	0			s_1128[er]	mannosylinositol phosphorylceramide B (C24) [endoplasmic reticulum]
r_3517	s_1302[c] -> s_2789[erm]		0	1000	0	3.04402e-05	2.46293e-05			s_1129[g]	mannosylinositol phosphorylceramide B (C24) [golgi]
r_3518	s_2877[c] -> s_2819[erm]		0	1000	0	0	0			s_1130[m]	mannosylinositol phosphorylceramide B (C24) [mitochondrion]
r_3519	s_1454[c] -> s_2791[erm]		0	1000	0	0.000690885	0.000560734			s_1131[er]	mannosylinositol phosphorylceramide B (C26) [endoplasmic reticulum]
r_3520	s_1262[c] -> s_2821[erm]		0	1000	0	0	0			s_1132[g]	mannosylinositol phosphorylceramide B (C26) [golgi]
r_3521	s_2878[c] -> s_2793[erm]		0	1000	0	0	0			s_1133[m]	mannosylinositol phosphorylceramide B (C26) [mitochondrion]
r_3522	s_2880[c] -> s_2795[erm]		0	1000	0	0	0			s_1134[er]	mannosylinositol phosphorylceramide C (C24) [endoplasmic reticulum]
r_3523	s_1479[c] -> s_2797[erm]		0	1000	0	0	0			s_1135[g]	mannosylinositol phosphorylceramide C (C24) [golgi]
r_3524	s_0816[c] -> s_2816[erm]		0	1000	0	0	0			s_1136[m]	mannosylinositol phosphorylceramide C (C24) [mitochondrion]
r_3525	s_0794[c] -> s_2783[erm]		0	1000	0	7.41047e-05	7.55855e-05			s_1137[er]	mannosylinositol phosphorylceramide C (C26) [endoplasmic reticulum]
r_3526	s_0803[c] -> s_2808[erm]		0	1000	0	0	0			s_1138[g]	mannosylinositol phosphorylceramide C (C26) [golgi]
r_3527	s_0456[c] -> s_2784[erm]		0	1000	0	0	0			s_1139[m]	mannosylinositol phosphorylceramide C (C26) [mitochondrion]
r_3528	s_0529[c] -> s_2785[erm]		0	1000	0	0	0			s_1140[er]	mannosylinositol phosphorylceramide D (C24) [endoplasmic reticulum]
r_3529	s_1212[c] -> s_2799[erm]		0	1000	0	0.000103008	9.37623e-05			s_1141[g]	mannosylinositol phosphorylceramide D (C24) [golgi]
r_3530	s_1207[c] -> s_2800[erm]		0	1000	0	0	0			s_1142[m]	mannosylinositol phosphorylceramide D (C24) [mitochondrion]
r_3531	s_1275[c] -> s_2817[erm]		0	1000	0	0.000342065	0.000276767			s_1143[er]	mannosylinositol phosphorylceramide D (C26) [endoplasmic reticulum]
r_3532	s_1203[c] -> s_2818[erm]		0	1000	0	0.000342065	0.000276767			s_1144[g]	mannosylinositol phosphorylceramide D (C26) [golgi]
r_3533	s_1198[c] -> s_2820[erm]		0	1000	0	0	0			s_1145[m]	mannosylinositol phosphorylceramide D (C26) [mitochondrion]
r_3534	s_0767[c] -> s_2934[erm]		0	1000	0	0.000311625	0.000252137			s_1148[c]	Met-tRNA(Met) [cytoplasm]
r_3535	s_0629[c] -> s_2939[erm]		0	1000	0	0	0			s_1149[m]	Met-tRNA(Met) [mitochondrion]
r_3536	s_0633[c] -> s_2834[erm]		0	1000	0	0	0			s_1150[c]	methanethiol [cytoplasm]
r_3537	s_1322[c] -> s_2966[erm]		0	1000	0	0	0			s_1151[c]	methylglyoxal [cytoplasm]
r_3538	s_0539[c] -> s_3083[erm]		0	1000	0	0.000288997	0.000235565			s_1153[c]	myo-inositol [cytoplasm]
r_3539	s_0467[c] -> s_3215[erm]		0	1000	0	0	0			s_1154[e]	myo-inositol [extracellular]
r_3540	s_0526[c] -> s_3108[erm]		0	1000	0	0	0			s_1156[c]	myo-inositol 1,3,4,5,6-pentakisphosphate [cytoplasm]
r_3541	s_0474[c] -> s_3216[erm]		0	1000	0	0	0			s_1157[n]	myo-inositol 1,3,4,5,6-pentakisphosphate [nucleus]
r_3542	s_0469[c] -> s_3217[erm]		0	1000	0	0	0			s_1158[c]	myo-inositol hexakisphosphate [cytoplasm]
r_3543	s_0434[c] -> s_2831[erm]		0	1000	0	0	0			s_1159[n]	myo-inositol hexakisphosphate [nucleus]
r_3544	s_0423[c] -> s_2833[erm]		0	1000	0	2.78378e-05	2.426e-05			s_1161[c]	myristate [cytoplasm]
r_3545	s_1039[c] -> s_3107[erm]		0	1000	0	0.000194883	0.000157681			s_1163[e]	myristate [extracellular]
r_3546	s_1153[c] -> s_3117[erm]		0	1000	0	9.41137e-05	7.78842e-05			s_1166[p]	myristate [peroxisome]
r_3547	s_1416[c] -> s_3182[erm]		0	1000	0	0.000422473	0.000341825			s_1176[c]	myristoyl-CoA [cytoplasm]
r_3548	s_1413[c] -> s_3183[erm]		0	1000	0	0	0			s_1179[p]	myristoyl-CoA [peroxisome]
r_3549	s_0657[c] -> s_3432[erm]		0	1000	0	0	0			s_1180[c]	N(1)-acetylspermidine [cytoplasm]
r_3550	s_0700[c] -> s_3435[erm]		0	1000	0	0	0			s_1181[c]	N(1)-acetylspermine [cytoplasm]
r_3551	s_1059[c] -> s_3438[erm]		0	1000	0	0	0			s_1182[m]	N(2)-acetyl-L-ornithine [mitochondrion]
r_3552	s_0666[c] -> s_3441[erm]		0	1000	0	0	0			s_1183[c]	N(pros)-methyl-L-histidine [cytoplasm]
r_3553	s_1569[c] -> s_3444[erm]		0	1000	0	0	0			s_1184[c]	N,N-diacetylchitobiosyldiphosphodolichol [cytoplasm]
r_3554	s_3497[c] -> s_2967[erm]		0	1000	0	0	0			s_1185[c]	N,N-diformyldityrosine [cytoplasm]
r_3555	s_3500[c] -> s_2969[erm]		0	1000	0	0	0			s_1186[e]	N,N-diformyldityrosine [extracellular]
r_3556	s_3502[c] -> s_2971[erm]		0	1000	0	0	0			s_1187[c]	N-(5-phospho-beta-D-ribosyl)anthranilate [cytoplasm]
r_3557	s_3504[c] -> s_2973[erm]		0	1000	0	0	0			s_1188[c]	N-[(R)-4-phosphonopantothenoyl]-L-cysteine [cytoplasm]
r_3558	s_3506[c] -> s_2968[erm]		0	1000	0	0	0			s_1189[c]	N-acetyl-alpha-D-glucosamine 1-phosphate [cytoplasm]
r_3559	s_3508[c] -> s_2970[erm]		0	1000	0	0	0			s_1190[c]	N-acetyl-D-glucosamine 6-phosphate [cytoplasm]
r_3560	s_3510[c] -> s_2972[erm]		0	1000	0	0	0			s_1191[m]	N-acetyl-L-gamma-glutamyl phosphate [mitochondrion]
r_3561	s_3512[c] -> s_2974[erm]		0	1000	0	0	0			s_1192[m]	N-acetyl-L-glutamate [mitochondrion]
r_3562	s_3545[c] -> s_3118[erm]		0	1000	0	0	0			s_1193[c]	N-acetylputrescine [cytoplasm]
r_3563	s_3547[c] -> s_3119[erm]		0	1000	0	0	0			s_1194[c]	N-carbamoyl-L-aspartate [cytoplasm]
r_3564	s_3549[c] -> s_3120[erm]		0	1000	0	0	0			s_1195[c]	N-formyl-L-kynurenine [cytoplasm]
r_3565	s_3551[c] -> s_3121[erm]		0	1000	0	0	0			s_1196[c]	N-formyl-L-tyrosine [cytoplasm]
r_3566	s_3553[c] -> s_3122[erm]		0	1000	0	0	0			s_1198[c]	NAD [cytoplasm]
r_3567	s_3555[c] -> s_3123[erm]		0	1000	0	0	0			s_1199[er]	NAD [endoplasmic reticulum]
r_3568	s_3557[c] -> s_3124[erm]		0	1000	0	0	0			s_1200[m]	NAD [mitochondrion]
r_3569	s_3559[c] -> s_3125[erm]		0	1000	0	0	0			s_1201[n]	NAD [nucleus]
r_3570	s_3447[erm] -> s_1433[c]		0	1000	0	0	0			s_1202[p]	NAD [peroxisome]
r_3571	s_1286[c] -> s_2846[lp]		0	1000	0	0	0			s_1203[c]	NADH [cytoplasm]
r_3572	s_1293[c] -> s_2848[lp]		0	1000	0	0	0			s_1204[er]	NADH [endoplasmic reticulum]
r_3573	s_1449[c] -> s_2850[lp]		0	1000	0	0	0			s_1205[m]	NADH [mitochondrion]
r_3574	s_1260[c] -> s_2852[lp]		0	1000	0	0	0			s_1206[p]	NADH [peroxisome]
r_3575	s_1073[c] -> s_2843[lp]		0	1000	0	0	0			s_1207[c]	NADP(+) [cytoplasm]
r_3576	s_1176[c] -> s_2845[lp]		0	1000	0	0	0			s_1208[er]	NADP(+) [endoplasmic reticulum]
r_3577	s_1302[c] -> s_2847[lp]		0	1000	0	0	0			s_1210[m]	NADP(+) [mitochondrion]
r_3578	s_2877[c] -> s_2849[lp]		0	1000	0	0	0			s_1211[p]	NADP(+) [peroxisome]
r_3579	s_1454[c] -> s_2851[lp]		0	1000	0	0	0			s_1212[c]	NADPH [cytoplasm]
r_3580	s_1262[c] -> s_2853[lp]		0	1000	0	0	0			s_1213[er]	NADPH [endoplasmic reticulum]
r_3581	s_0767[c] -> s_0769[lp]		0	1000	0	0	0			s_1214[m]	NADPH [mitochondrion]
r_3582	s_0629[c] -> s_0631[lp]		0	1000	0	0	0			s_1215[p]	NADPH [peroxisome]
r_3583	s_1212[c] -> s_2952[lp]		0	1000	0	0	0			s_1216[c]	nicotinamide [cytoplasm]
r_3584	s_1207[c] -> s_2953[lp]		0	1000	0	0	0			s_1217[n]	nicotinamide [nucleus]
r_3585	s_0434[c] -> s_2840[lp]		0	1000	0	0	0			s_1218[c]	nicotinamide ribose [cytoplasm]
r_3586	s_0423[c] -> s_2842[lp]		0	1000	0	0	0			s_1219[c]	nicotinate [cytoplasm]
r_3587	s_0633[c] -> s_0635[lp]		0	1000	0	0	0			s_1220[e]	nicotinate [extracellular]
r_3588	s_3497[c] -> s_3043[lp]		0	1000	0	0	0			s_1221[m]	nicotinate [mitochondrion]
r_3589	s_3500[c] -> s_3047[lp]		0	1000	0	0	0			s_1222[c]	nicotinic acid D-ribonucleotide [cytoplasm]
r_3590	s_3502[c] -> s_3051[lp]		0	1000	0	0	0			s_1223[m]	nicotinic acid D-ribonucleotide [mitochondrion]
r_3591	s_3504[c] -> s_3055[lp]		0	1000	0	0	0			s_1224[c]	NMN [cytoplasm]
r_3592	s_3506[c] -> s_3045[lp]		0	1000	0	0	0			s_1225[e]	NMN [extracellular]
r_3593	s_3508[c] -> s_3049[lp]		0	1000	0	0	0			s_1227[n]	NMN [nucleus]
r_3594	s_3510[c] -> s_3053[lp]		0	1000	0	0	0			s_1228[p]	NMN [peroxisome]
r_3595	s_3512[c] -> s_3057[lp]		0	1000	0	0	0			s_1229[lp]	nonadecaprenyl diphosphate [lipid particle]
r_3596	s_0803[c] -> s_3657[lp]		0	1000	0	0	0			s_1230[c]	nonaprenyl 4-hydroxybenzoate [cytoplasm]
r_3597	s_3684[lp] -> s_0765[c]		0	1000	0	0	0			s_1231[c]	nonaprenyl diphosphate [cytoplasm]
r_3598	s_2872[lp] -> s_2880[c]		0	1000	0	0	0			s_1232[lp]	nonaprenyl diphosphate [lipid particle]
r_3599	s_2874[lp] -> s_1479[c]		0	1000	0	0	0			s_1233[c]	O-acetyl-L-homoserine [cytoplasm]
r_3600	s_2876[lp] -> s_0816[c]		0	1000	0	0	0			s_1234[c]	O-acetyl-L-serine [cytoplasm]
r_3601	s_0434[c] -> s_2856[ce]		0	1000	0	0	0			s_1235[c]	O-acetylcarnitine [cytoplasm]
r_3602	s_0394[c] -> s_3324[ce]		0	1000	0	0	0			s_1236[m]	O-acetylcarnitine [mitochondrion]
r_3603	s_0794[c] -> s_0793[ce]		0	1000	0	0	0			s_1237[p]	O-acetylcarnitine [peroxisome]
r_3604	s_0803[c] -> s_3449[ce]		0	1000	0	0	0			s_1238[c]	O-phospho-L-homoserine [cytoplasm]
r_3605	s_1322[c] -> s_3536[ce]		0	1000	0	0	0			s_1239[c]	O-phosphoethanolamine [cytoplasm]
r_3606	s_1432[ce] -> s_1433[c]		0	1000	0	0	0			s_1240[er]	O-phosphoethanolamine [endoplasmic reticulum]
r_3607	s_3495[ce] -> s_0079[c]		0	1000	0	0	0			s_1241[c]	O-succinyl-L-homoserine [cytoplasm]
r_3608	s_3463[ce] -> s_1286[c]		0	1000	0	0	0			s_1246[lp]	octadecaprenyl diphosphate [lipid particle]
r_3609	s_3451[ce] -> s_1293[c]		0	1000	0	0	0			s_1248[c]	octanoate [cytoplasm]
r_3610	s_3464[ce] -> s_1449[c]		0	1000	0	0	0			s_1250[e]	octanoate [extracellular]
r_3611	s_3459[ce] -> s_1260[c]		0	1000	0	0	0			s_1253[p]	octanoate [peroxisome]
r_3612	s_2861[ce] -> s_2878[c]		0	1000	0	0	0			s_1254[m]	octanoyl-ACP [mitochondrion]
r_3613	s_2863[ce] -> s_2880[c]		0	1000	0	0	0			s_1258[p]	octanoyl-CoA [peroxisome]
r_3614	s_2865[ce] -> s_1479[c]		0	1000	0	0	0			s_1259[lp]	octaprenyl diphosphate [lipid particle]
r_3615	s_2867[ce] -> s_0816[c]		0	1000	0	0	0			s_1260[c]	oleate [cytoplasm]
r_3616	s_3408[ce] -> s_3496[c]		0	1000	0	0	0			s_1262[c]	oleoyl-CoA [cytoplasm]
r_3617	s_3409[ce] -> s_3499[c]		0	1000	0	0	0			s_1265[p]	oleoyl-CoA [peroxisome]
r_3618	s_3410[ce] -> s_3501[c]		0	1000	0	0	0			s_1266[c]	ornithine [cytoplasm]
r_3619	s_3411[ce] -> s_3503[c]		0	1000	0	0	0			s_1267[e]	ornithine [extracellular]
r_3620	s_3412[ce] -> s_3505[c]		0	1000	0	0	0			s_1268[m]	ornithine [mitochondrion]
r_3621	s_3413[ce] -> s_3507[c]		0	1000	0	0	0			s_1269[c]	orotate [cytoplasm]
r_3622	s_3414[ce] -> s_3509[c]		0	1000	0	0	0			s_1270[c]	orotidine 5-(dihydrogen phosphate) [cytoplasm]
r_3623	s_3415[ce] -> s_3511[c]		0	1000	0	0	0			s_1271[c]	oxaloacetate [cytoplasm]
r_3624	s_3325[ce] -> s_3576[c]		0	1000	0	0	0			s_1272[e]	oxaloacetate [extracellular]
r_3625	s_3327[ce] -> s_3577[c]		0	1000	0	0	0			s_1273[m]	oxaloacetate [mitochondrion]
r_3626	s_3329[ce] -> s_3578[c]		0	1000	0	0	0			s_1274[p]	oxaloacetate [peroxisome]
r_3627	s_3331[ce] -> s_3579[c]		0	1000	0	0	0			s_1275[c]	oxygen [cytoplasm]
r_3628	s_3333[ce] -> s_3580[c]		0	1000	0	0	0			s_1276[er]	oxygen [endoplasmic reticulum]
r_3629	s_3335[ce] -> s_3581[c]		0	1000	0	0	0			s_1277[e]	oxygen [extracellular]
r_3630	s_3337[ce] -> s_3582[c]		0	1000	0	0	0			s_1278[m]	oxygen [mitochondrion]
r_3631	s_3339[ce] -> s_3583[c]		0	1000	0	0	0			s_1279[p]	oxygen [peroxisome]
r_3632	s_3400[n] -> s_3496[c]		0	1000	0	0	0			s_1282[c]	P(1),P(4)-bis(5-adenosyl) tetraphosphate [cytoplasm]
r_3633	s_3401[n] -> s_3499[c]		0	1000	0	0	0			s_1283[c]	P(1),P(4)-bis(5-guanosyl) tetraphosphate [cytoplasm]
r_3634	s_3402[n] -> s_3501[c]		0	1000	0	0	0			s_1284[c]	P1-(5-adenosyl),P4-(5-guanosyl) tetraphosphate [cytoplasm]
r_3635	s_3403[n] -> s_3503[c]		0	1000	0	0	0			s_1286[c]	palmitate [cytoplasm]
r_3636	s_3404[n] -> s_3505[c]		0	1000	0	0	0			s_1288[e]	palmitate [extracellular]
r_3637	s_3405[n] -> s_3507[c]		0	1000	0	0	0			s_1291[p]	palmitate [peroxisome]
r_3638	s_3406[n] -> s_3509[c]		0	1000	0	0	0			s_1293[c]	palmitoleate [cytoplasm]
r_3639	s_3407[n] -> s_3511[c]		0	1000	0	0	0			s_1295[e]	palmitoleate [extracellular]
r_3640	s_3513[n] -> s_3497[c]		0	1000	0	0	0			s_1298[p]	palmitoleate [peroxisome]
r_3641	s_3514[n] -> s_3500[c]		0	1000	0	0	0			s_1302[c]	palmitoyl-CoA [cytoplasm]
r_3642	s_3515[n] -> s_3502[c]		0	1000	0	0	0			s_1303[er]	palmitoyl-CoA [endoplasmic reticulum]
r_3643	s_3516[n] -> s_3504[c]		0	1000	0	0	0			s_1305[p]	palmitoyl-CoA [peroxisome]
r_3644	s_3517[n] -> s_3506[c]		0	1000	0	0	0			s_1307[c]	pantetheine 4-phosphate [cytoplasm]
r_3645	s_3518[n] -> s_3508[c]		0	1000	0	0	0			s_1308[m]	pantetheine 4-phosphate [mitochondrion]
r_3646	s_3519[n] -> s_3510[c]		0	1000	0	0	0			s_1309[e]	pectin [extracellular]
r_3647	s_3520[n] -> s_3512[c]		0	1000	0	0	0			s_1310[lp]	pentadecaprenyl diphosphate [lipid particle]
r_3648	s_0803[c] -> s_2976[vm]		0	1000	0	0	0			s_1311[c]	pentaprenyl diphosphate [cytoplasm]
r_3649	s_1322[c] -> s_2977[vm]		0	1000	0	0	0			s_1312[lp]	pentaprenyl diphosphate [lipid particle]
r_3650	s_0794[c] -> s_3164[vm]		0	1000	0	0	0			s_1313[m]	pentaprenyl diphosphate [mitochondrion]
r_3651	s_0434[c] -> s_3341[vm]		0	1000	0	0	0			s_1314[c]	Phe-tRNA(Phe) [cytoplasm]
r_3652	s_0394[c] -> s_3342[vm]		0	1000	0	0	0			s_1315[m]	Phe-tRNA(Phe) [mitochondrion]
r_3653	s_0456[c] -> s_3165[vm]		0	1000	0	0	0			s_1316[c]	phenethyl acetate [cytoplasm]
r_3654	s_3416[vm] -> s_3600[c]		0	1000	0	0	0			s_1317[e]	phenethyl acetate [extracellular]
r_3655	s_3417[vm] -> s_3601[c]		0	1000	0	0	0			s_1318[c]	phenylacetaldehyde [cytoplasm]
r_3656	s_3418[vm] -> s_3602[c]		0	1000	0	0	0			s_1319[e]	phenylacetaldehyde [extracellular]
r_3657	s_3419[vm] -> s_3603[c]		0	1000	0	0	0			s_1320[m]	phenylacetaldehyde [mitochondrion]
r_3658	s_3420[vm] -> s_3604[c]		0	1000	0	0	0			s_1321[c]	phenylacetic acid [cytoplasm]
r_3659	s_3421[vm] -> s_3605[c]		0	1000	0	0	0			s_1322[c]	phosphate [cytoplasm]
r_3660	s_3422[vm] -> s_3606[c]		0	1000	0	0	0			s_1323[er]	phosphate [endoplasmic reticulum]
r_3661	s_3423[vm] -> s_3607[c]		0	1000	0	0	0			s_1324[e]	phosphate [extracellular]
r_3662	s_0803[c] -> s_2994[gm]		0	1000	0	0	0			s_1325[g]	phosphate [golgi]
r_3663	s_1322[c] -> s_2995[gm]		0	1000	0	0	0			s_1326[m]	phosphate [mitochondrion]
r_3664	s_0794[c] -> s_3146[gm]		0	1000	0	0	0			s_1329[v]	phosphate [vacuole]
r_3665	s_0456[c] -> s_3147[gm]		0	1000	0	0	0			s_1337[c]	phosphatidyl-L-serine [cytoplasm]
r_3666	s_0434[c] -> s_3359[gm]		0	1000	0	0	0			s_1346[c]	phosphatidylcholine [cytoplasm]
r_3667	s_0394[c] -> s_3360[gm]		0	1000	0	0	0			s_1351[c]	phosphatidylethanolamine [cytoplasm]
r_3668	s_0803[c] -> s_3226[mm]		0	1000	0	0	0			s_1352[er]	phosphatidylethanolamine [endoplasmic reticulum]
r_3669	s_0456[c] -> s_3129[mm]		0	1000	0	0	0			s_1360[c]	phosphoenolpyruvate [cytoplasm]
r_3670	s_2877[c] -> s_3320[mm]		0	1000	0	0	0			s_1361[m]	phosphoenolpyruvate [mitochondrion]
r_3671	s_1262[c] -> s_3322[mm]		0	1000	0	0	0			s_1364[c]	phosphoribosyl-carboxy-aminoimidazole [cytoplasm]
r_3672	s_3521[mm] -> s_3497[c]		0	1000	0	0	0			s_1365[c]	phosphoribosyl-formamido-carboxamide [cytoplasm]
r_3673	s_3522[mm] -> s_3500[c]		0	1000	0	0	0			s_1366[er]	phytosphingosine [endoplasmic reticulum]
r_3674	s_3523[mm] -> s_3502[c]		0	1000	0	0	0			s_1367[er]	phytosphingosine 1-phosphate [endoplasmic reticulum]
r_3675	s_3524[mm] -> s_3504[c]		0	1000	0	0	0			s_1368[c]	pimeloyl-CoA [cytoplasm]
r_3676	s_3525[mm] -> s_3506[c]		0	1000	0	0	0			s_1371[c]	polysulphur [cytoplasm]
r_3677	s_3526[mm] -> s_3508[c]		0	1000	0	0	0			s_1372[c]	porphobilinogen [cytoplasm]
r_3678	s_3271[mm] -> s_1286[c]		0	1000	0	0	0			s_1373[c]	potassium [cytoplasm]
r_3679	s_3277[mm] -> s_1449[c]		0	1000	0	0	0			s_1374[e]	potassium [extracellular]
r_3680	s_3321[mm] -> s_0529[c]		0	1000	0	0	0			s_1375[c]	precorrin-2 [cytoplasm]
r_3681	s_2832[erm] -> s_2841[lp]		0	1000	0	0	0			s_1376[c]	prenyl diphosphate [cytoplasm]
r_3682	s_2835[erm] -> s_2844[lp]		0	1000	0	0	0			s_1377[c]	prephenate [cytoplasm]
r_3683	s_2869[erm] -> s_2873[lp]		0	1000	0	0	0			s_1378[c]	preuroporphyrinogen [cytoplasm]
r_3684	s_2870[erm] -> s_2875[lp]		0	1000	0	0	0			s_1379[c]	Pro-tRNA(Pro) [cytoplasm]
r_3685	s_3011[erm] -> s_3044[lp]		0	1000	0	0	0			s_1382[m]	propionyl-CoA [mitochondrion]
r_3686	s_3019[erm] -> s_3059[lp]		0	1000	0	0	0			s_1383[m]	protoporphyrin [mitochondrion]
r_3687	s_3027[erm] -> s_3067[lp]		0	1000	0	0	0			s_1384[c]	protoporphyrinogen [cytoplasm]
r_3688	s_3035[erm] -> s_3075[lp]		0	1000	0	0	0			s_1385[m]	protoporphyrinogen [mitochondrion]
r_3689	s_3013[erm] -> s_3048[lp]		0	1000	0	0	0			s_1386[c]	PRPP [cytoplasm]
r_3690	s_3021[erm] -> s_3061[lp]		0	1000	0	0	0			s_1387[m]	PRPP [mitochondrion]
r_3691	s_3029[erm] -> s_3069[lp]		0	1000	0	0	0			s_1388[c]	pseudouridine 5-phosphate [cytoplasm]
r_3692	s_3037[erm] -> s_3077[lp]		0	1000	0	0	0			s_1389[c]	putrescine [cytoplasm]
r_3693	s_3015[erm] -> s_3052[lp]		0	1000	0	0	0			s_1390[e]	putrescine [extracellular]
r_3694	s_3023[erm] -> s_3063[lp]		0	1000	0	0	0			s_1391[v]	putrescine [vacuole]
r_3695	s_3031[erm] -> s_3071[lp]		0	1000	0	0	0			s_1392[c]	pyridoxal [cytoplasm]
r_3696	s_3039[erm] -> s_3079[lp]		0	1000	0	0	0			s_1393[c]	pyridoxal 5-phosphate [cytoplasm]
r_3697	s_3017[erm] -> s_3056[lp]		0	1000	0	0	0			s_1394[c]	pyridoxamine [cytoplasm]
r_3698	s_3025[erm] -> s_3065[lp]		0	1000	0	0	0			s_1395[c]	pyridoxamine 5-phosphate [cytoplasm]
r_3699	s_3033[erm] -> s_3073[lp]		0	1000	0	0	0			s_1396[c]	pyridoxine [cytoplasm]
r_3700	s_3041[erm] -> s_3081[lp]		0	1000	0	0	0			s_1397[e]	pyridoxine [extracellular]
r_3701	s_3012[erm] -> s_3046[lp]		0	1000	0	0	0			s_1398[c]	pyridoxine 5-phosphate [cytoplasm]
r_3702	s_3020[erm] -> s_3060[lp]		0	1000	0	0	0			s_1399[c]	pyruvate [cytoplasm]
r_3703	s_3028[erm] -> s_3068[lp]		0	1000	0	0	0			s_1400[e]	pyruvate [extracellular]
r_3704	s_3036[erm] -> s_3076[lp]		0	1000	0	0	0			s_1401[m]	pyruvate [mitochondrion]
r_3705	s_3014[erm] -> s_3050[lp]		0	1000	0	0	0			s_1403[c]	quinolinate [cytoplasm]
r_3706	s_3022[erm] -> s_3062[lp]		0	1000	0	0	0			s_1404[m]	quinolinate [mitochondrion]
r_3707	s_3030[erm] -> s_3070[lp]		0	1000	0	0	0			s_1405[c]	riboflavin [cytoplasm]
r_3708	s_3038[erm] -> s_3078[lp]		0	1000	0	0	0			s_1406[e]	riboflavin [extracellular]
r_3709	s_3016[erm] -> s_3054[lp]		0	1000	0	0	0			s_1407[m]	riboflavin [mitochondrion]
r_3710	s_3024[erm] -> s_3064[lp]		0	1000	0	0	0			s_1408[c]	ribose-5-phosphate [cytoplasm]
r_3711	s_3032[erm] -> s_3072[lp]		0	1000	0	0	0			s_1409[m]	S(8)-aminomethyldihydrolipoamide [mitochondrion]
r_3712	s_3040[erm] -> s_3080[lp]		0	1000	0	0	0			s_1410[m]	S(8)-aminomethyldihydrolipoylprotein [mitochondrion]
r_3713	s_3018[erm] -> s_3058[lp]		0	1000	0	0	0			s_1411[m]	S(8)-succinyldihydrolipoamide [mitochondrion]
r_3714	s_3026[erm] -> s_3066[lp]		0	1000	0	0	0			s_1412[c]	S-adenosyl-4-methylthio-2-oxobutanoate [cytoplasm]
r_3715	s_3034[erm] -> s_3074[lp]		0	1000	0	0	0			s_1413[c]	S-adenosyl-L-homocysteine [cytoplasm]
r_3716	s_3042[erm] -> s_3082[lp]		0	1000	0	0	0			s_1415[m]	S-adenosyl-L-homocysteine [mitochondrion]
r_3717	s_3432[erm] -> s_3660[lp]		0	1000	0	0	0			s_1416[c]	S-adenosyl-L-methionine [cytoplasm]
r_3718	s_3435[erm] -> s_0703[lp]		0	1000	0	0	0			s_1418[e]	S-adenosyl-L-methionine [extracellular]
r_3719	s_3438[erm] -> s_3665[lp]		0	1000	0	0	0			s_1419[m]	S-adenosyl-L-methionine [mitochondrion]
r_3720	s_3444[erm] -> s_1572[lp]		0	1000	0	0	0			s_1420[c]	S-adenosylmethioninamine [cytoplasm]
r_3721	s_3443[erm] -> s_3656[lp]		0	1000	0	0	0			s_1421[c]	S-formylglutathione [cytoplasm]
r_3722	s_3442[erm] -> s_3658[lp]		0	1000	0	0	0			s_1422[c]	S-methyl-5-thio-alpha-D-ribose 1-phosphate [cytoplasm]
r_3723	s_3434[erm] -> s_3659[lp]		0	1000	0	0	0			s_1423[c]	S-methyl-5-thio-D-ribulose 1-phosphate [cytoplasm]
r_3724	s_3433[erm] -> s_3661[lp]		0	1000	0	0	0			s_1424[c]	S-methyl-L-methionine [cytoplasm]
r_3725	s_3437[erm] -> s_3662[lp]		0	1000	0	0	0			s_1425[e]	S-methyl-L-methionine [extracellular]
r_3726	s_3436[erm] -> s_3663[lp]		0	1000	0	0	0			s_1426[c]	sedoheptulose 1,7-bisphosphate [cytoplasm]
r_3727	s_3440[erm] -> s_3664[lp]		0	1000	0	0	0			s_1427[c]	sedoheptulose 7-phosphate [cytoplasm]
r_3728	s_3439[erm] -> s_3666[lp]		0	1000	0	0	0			s_1428[c]	Ser-tRNA(Ser) [cytoplasm]
r_3729	s_3446[erm] -> s_3667[lp]		0	1000	0	0	0			s_1429[c]	shikimate [cytoplasm]
r_3730	s_3445[erm] -> s_3668[lp]		0	1000	0	0	0			s_1430[c]	siroheme [cytoplasm]
r_3731	s_3207[erm] -> s_3693[lp]		0	1000	0	0	0			s_1431[c]	sirohydrochlorin [cytoplasm]
r_3732	s_3208[erm] -> s_3695[lp]		0	1000	0	0	0			s_1432[ce]	sn-glycero-3-phosphocholine [cell envelope]
r_3733	s_3209[erm] -> s_3697[lp]		0	1000	0	0	0			s_1433[c]	sn-glycero-3-phosphocholine [cytoplasm]
r_3734	s_3210[erm] -> s_3699[lp]		0	1000	0	0	0			s_1435[e]	sn-glycero-3-phosphocholine [extracellular]
r_3735	s_3211[erm] -> s_3701[lp]		0	1000	0	0	0			s_1437[c]	sodium [cytoplasm]
r_3736	s_3212[erm] -> s_3702[lp]		0	1000	0	0	0			s_1438[e]	sodium [extracellular]
r_3737	s_3213[erm] -> s_3703[lp]		0	1000	0	0	0			s_1439[c]	spermidine [cytoplasm]
r_3738	s_3214[erm] -> s_3704[lp]		0	1000	0	0	0			s_1440[e]	spermidine [extracellular]
r_3739	s_3181[erm] -> s_3705[lp]		0	1000	0	0	0			s_1441[v]	spermidine [vacuole]
r_3740	s_3185[erm] -> s_3706[lp]		0	1000	0	0	0			s_1442[c]	spermine [cytoplasm]
r_3741	s_3187[erm] -> s_3707[lp]		0	1000	0	0	0			s_1443[e]	spermine [extracellular]
r_3742	s_3189[erm] -> s_3708[lp]		0	1000	0	0	0			s_1444[v]	spermine [vacuole]
r_3743	s_3191[erm] -> s_3686[lp]		0	1000	0	0	0			s_1445[er]	sphinganine [endoplasmic reticulum]
r_3744	s_3193[erm] -> s_3688[lp]		0	1000	0	0	0			s_1446[er]	sphinganine 1-phosphate [endoplasmic reticulum]
r_3745	s_3195[erm] -> s_3690[lp]		0	1000	0	0	0			s_1447[c]	squalene [cytoplasm]
r_3746	s_3197[erm] -> s_3692[lp]		0	1000	0	0	0			s_1448[er]	squalene [endoplasmic reticulum]
r_3747	s_3428[erm] -> s_3694[lp]		0	1000	0	0	0			s_1449[c]	stearate [cytoplasm]
r_3748	s_3429[erm] -> s_3696[lp]		0	1000	0	0	0			s_1450[e]	stearate [extracellular]
r_3749	s_3430[erm] -> s_3698[lp]		0	1000	0	0	0			s_1451[p]	stearate [peroxisome]
r_3750	s_3431[erm] -> s_3700[lp]		0	1000	0	0	0			s_1454[c]	stearoyl-CoA [cytoplasm]
r_3751	s_3424[erm] -> s_3685[lp]		0	1000	0	0	0			s_1457[p]	stearoyl-CoA [peroxisome]
r_3752	s_3425[erm] -> s_3687[lp]		0	1000	0	0	0			s_1458[c]	succinate [cytoplasm]
r_3753	s_3426[erm] -> s_3689[lp]		0	1000	0	0	0			s_1459[e]	succinate [extracellular]
r_3754	s_3427[erm] -> s_3691[lp]		0	1000	0	0	0			s_1460[m]	succinate [mitochondrion]
r_3755	s_2962[lp] -> s_2955[erm]		0	1000	0	0	0			s_1461[c]	succinic semialdehyde [cytoplasm]
r_3756	s_2963[lp] -> s_2957[erm]		0	1000	0	0	0			s_1464[m]	succinyl-CoA [mitochondrion]
r_3757	s_2964[lp] -> s_2959[erm]		0	1000	0	0	0			s_1466[e]	sucrose [extracellular]
r_3758	s_2965[lp] -> s_2961[erm]		0	1000	0	0	0			s_1467[c]	sulphate [cytoplasm]
r_3759	s_2954[erm] -> s_3092[mm]		0	1000	0	0	0			s_1468[e]	sulphate [extracellular]
r_3760	s_2956[erm] -> s_3097[mm]		0	1000	0	0	0			s_1469[c]	sulphite [cytoplasm]
r_3761	s_2958[erm] -> s_3099[mm]		0	1000	0	0	0			s_1470[e]	sulphite [extracellular]
r_3762	s_2960[erm] -> s_3101[mm]		0	1000	0	0	0			s_1471[c]	taurine [cytoplasm]
r_3763	s_2955[erm] -> s_3103[mm]		0	1000	0	0	0			s_1472[e]	taurine [extracellular]
r_3764	s_2957[erm] -> s_3105[mm]		0	1000	0	0	0			s_1473[c]	taurocholic acid [cytoplasm]
r_3765	s_3109[erm] -> s_3128[mm]		0	1000	0	0	0			s_1474[v]	taurocholic acid [vacuole]
r_3766	s_3110[erm] -> s_3131[mm]		0	1000	0	0	0			s_1475[c]	TDP [cytoplasm]
r_3767	s_3111[erm] -> s_3133[mm]		0	1000	0	0	0			s_1476[e]	TDP [extracellular]
r_3768	s_3112[erm] -> s_3135[mm]		0	1000	0	0	0			s_1477[m]	TDP [mitochondrion]
r_3769	s_3113[erm] -> s_3137[mm]		0	1000	0	0	0			s_1479[c]	tetracosanoyl-CoA [cytoplasm]
r_3770	s_3114[erm] -> s_3139[mm]		0	1000	0	0	0			s_1480[er]	tetracosanoyl-CoA [endoplasmic reticulum]
r_3771	s_3115[erm] -> s_3141[mm]		0	1000	0	0.000175571	0.000142055			s_1482[p]	tetracosanoyl-CoA [peroxisome]
r_3772	s_3116[erm] -> s_3143[mm]		0	1000	0	0	0			s_1483[lp]	tetradecaprenyl diphosphate [lipid particle]
r_3773	s_3130[mm] -> s_3181[erm]		0	1000	0	0	0			s_1486[c]	tetrahydropteroyltri-L-glutamic acid [cytoplasm]
r_3774	s_3132[mm] -> s_3185[erm]		0	1000	0	0	0			s_1487[c]	THF [cytoplasm]
r_3775	s_3134[mm] -> s_3187[erm]		0	1000	0	0	0			s_1488[m]	THF [mitochondrion]
r_3776	s_3136[mm] -> s_3189[erm]		0	1000	0	0	0			s_1489[c]	thiamine [cytoplasm]
r_3777	s_3138[mm] -> s_3191[erm]		0	1000	0	0	0			s_1490[e]	thiamine [extracellular]
r_3778	s_3140[mm] -> s_3193[erm]		0	1000	0	0	0			s_1491[c]	Thr-tRNA(Thr) [cytoplasm]
r_3779	s_3142[mm] -> s_3195[erm]		0	1000	0	0.000175571	0.000142055			s_1492[m]	Thr-tRNA(Thr) [mitochondrion]
r_3780	s_3144[mm] -> s_3197[erm]		0	1000	0	0	0			s_1493[c]	thymidine [cytoplasm]
r_3781	s_3207[erm] -> s_3296[mm]		0	1000	0	0	0			s_1494[e]	thymidine [extracellular]
r_3782	s_3208[erm] -> s_3298[mm]		0	1000	0	0	0			s_1497[c]	TMP [cytoplasm]
r_3783	s_3209[erm] -> s_3300[mm]		0	1000	0	0	0			s_1498[e]	TMP [extracellular]
r_3784	s_3210[erm] -> s_3302[mm]		0	1000	0	0	0			s_1503[c]	trans-aconitate [cytoplasm]
r_3785	s_3211[erm] -> s_3304[mm]		0	1000	0	0	0			s_1504[m]	trans-aconitate [mitochondrion]
r_3786	s_3212[erm] -> s_3305[mm]		0	1000	0	0	0			s_1507[p]	trans-dec-2-enoyl-CoA [peroxisome]
r_3787	s_3213[erm] -> s_3306[mm]		0	1000	0	0	0			s_1510[p]	trans-dodec-2-enoyl-CoA [peroxisome]
r_3788	s_3214[erm] -> s_3307[mm]		0	1000	0	0	0			s_1513[p]	trans-hexacos-2-enoyl-CoA [peroxisome]
r_3789	s_2967[erm] -> s_2996[gm]		0	1000	0	0	0			s_1516[p]	trans-octadec-2-enoyl-CoA [peroxisome]
r_3790	s_2969[erm] -> s_3000[gm]		0	1000	0	0	0			s_1519[p]	trans-tetradec-2-enoyl-CoA [peroxisome]
r_3791	s_2971[erm] -> s_3004[gm]		0	1000	0	0	0			s_1520[c]	trehalose [cytoplasm]
r_3792	s_2973[erm] -> s_3008[gm]		0	1000	0	0	0			s_1521[e]	trehalose [extracellular]
r_3793	s_2968[erm] -> s_2998[gm]		0	1000	0	0	0			s_1522[v]	trehalose [vacuole]
r_3794	s_2970[erm] -> s_3002[gm]		0	1000	0	0	0			s_1523[lp]	tridecaprenyl diphosphate [lipid particle]
r_3795	s_2972[erm] -> s_3006[gm]		0	1000	0	0	0			s_1524[c]	triglyceride [cytoplasm]
r_3796	s_2974[erm] -> s_3010[gm]		0	1000	0	0	0			s_1526[c]	trimethylenediamine [cytoplasm]
r_3797	s_2954[erm] -> s_2993[gm]		0	1000	0	0	0			s_1527[c]	Trp-tRNA(Trp) [cytoplasm]
r_3798	s_2956[erm] -> s_2999[gm]		0	1000	0	0	0			s_1528[m]	Trp-tRNA(Trp) [mitochondrion]
r_3799	s_2958[erm] -> s_3003[gm]		0	1000	0	0	0			s_1529[c]	tryptophol [cytoplasm]
r_3800	s_2960[erm] -> s_3007[gm]		0	1000	0	0	0			s_1530[e]	tryptophol [extracellular]
r_3801	s_2955[erm] -> s_2997[gm]		0	1000	0	0	0			s_1531[m]	tryptophol [mitochondrion]
r_3802	s_2957[erm] -> s_3001[gm]		0	1000	0	0	0			s_1532[c]	TTP [cytoplasm]
r_3803	s_2959[erm] -> s_3005[gm]		0	1000	0	0	0			s_1533[c]	Tyr-tRNA(Tyr) [cytoplasm]
r_3804	s_2961[erm] -> s_3009[gm]		0	1000	0	0	0			s_1534[m]	Tyr-tRNA(Tyr) [mitochondrion]
r_3805	s_3118[erm] -> s_3358[gm]		0	1000	0	0	0			s_1535[m]	ubiquinol-6 [mitochondrion]
r_3806	s_3119[erm] -> s_3362[gm]		0	1000	0	0	0			s_1537[m]	ubiquinone-6 [mitochondrion]
r_3807	s_3120[erm] -> s_3364[gm]		0	1000	0	0	0			s_1538[c]	UDP [cytoplasm]
r_3808	s_3121[erm] -> s_3366[gm]		0	1000	0	0	0			s_1539[g]	UDP [golgi]
r_3809	s_3122[erm] -> s_3368[gm]		0	1000	0	0	0			s_1540[n]	UDP [nucleus]
r_3810	s_3123[erm] -> s_3370[gm]		0	1000	0	0	0			s_1541[c]	UDP-D-galactose [cytoplasm]
r_3811	s_3124[erm] -> s_3372[gm]		0	1000	0	1.7168e-05	1.56271e-05			s_1542[g]	UDP-D-galactose [golgi]
r_3812	s_3125[erm] -> s_3374[gm]		0	1000	0	0	0			s_1543[c]	UDP-D-glucose [cytoplasm]
r_3813	s_3109[erm] -> s_3145[gm]		0	1000	0	0	0			s_1544[c]	UDP-N-acetyl-alpha-D-glucosamine [cytoplasm]
r_3814	s_3110[erm] -> s_3149[gm]		0	1000	0	0	0			s_1545[c]	UMP [cytoplasm]
r_3815	s_3111[erm] -> s_3151[gm]		0	1000	0	0	0			s_1546[g]	UMP [golgi]
r_3816	s_3112[erm] -> s_3153[gm]		0	1000	0	0	0			s_1547[m]	UMP [mitochondrion]
r_3817	s_3113[erm] -> s_3155[gm]		0	1000	0	0	0			s_1548[n]	UMP [nucleus]
r_3818	s_3114[erm] -> s_3157[gm]		0	1000	0	0	0			s_1549[lp]	undecaprenyl diphosphate [lipid particle]
r_3819	s_3115[erm] -> s_3159[gm]		0	1000	0	0	0			s_1550[c]	uracil [cytoplasm]
r_3820	s_3116[erm] -> s_3161[gm]		0	1000	0	0	0			s_1551[e]	uracil [extracellular]
r_3821	s_3148[gm] -> s_3181[erm]		0	1000	0	0	0			s_1552[c]	urea [cytoplasm]
r_3822	s_3150[gm] -> s_3185[erm]		0	1000	0	0	0			s_1553[e]	urea [extracellular]
r_3823	s_3152[gm] -> s_3187[erm]		0	1000	0	0	0			s_1554[c]	urea-1-carboxylic acid [cytoplasm]
r_3824	s_3154[gm] -> s_3189[erm]		0	1000	0	0	0			s_1555[c]	ureidoglycolic acid [cytoplasm]
r_3825	s_3156[gm] -> s_3191[erm]		0	1000	0	0	0			s_1556[c]	uridine [cytoplasm]
r_3826	s_3158[gm] -> s_3193[erm]		0	1000	0	0	0			s_1557[e]	uridine [extracellular]
r_3827	s_3160[gm] -> s_3195[erm]		0	1000	0	0	0			s_1558[c]	uroporphyrinogen III [cytoplasm]
r_3828	s_3162[gm] -> s_3197[erm]		0	1000	0	0	0			s_1559[c]	UTP [cytoplasm]
r_3829	s_2954[erm] -> s_2975[vm]		0	1000	0	0	0			s_1560[m]	UTP [mitochondrion]
r_3830	s_2956[erm] -> s_2981[vm]		0	1000	0	0	0			s_1561[c]	Val-tRNA(Val) [cytoplasm]
r_3831	s_2958[erm] -> s_2985[vm]		0	1000	0	0	0			s_1562[m]	Val-tRNA(Val) [mitochondrion]
r_3832	s_2960[erm] -> s_2989[vm]		0	1000	0	0	0			s_1563[c]	xanthosine [cytoplasm]
r_3833	s_2955[erm] -> s_2979[vm]		0	1000	0	0	0			s_1564[e]	xanthosine [extracellular]
r_3834	s_2957[erm] -> s_2983[vm]		0	1000	0	0	0			s_1565[c]	xanthosine-5-phosphate [cytoplasm]
r_3835	s_2959[erm] -> s_2987[vm]		0	1000	0	0	0			s_1566[c]	xylitol [cytoplasm]
r_3836	s_2961[erm] -> s_2991[vm]		0	1000	0	0	0			s_1567[e]	xylitol [extracellular]
r_3837	s_3118[erm] -> s_3340[vm]		0	1000	0	0	0			s_1568[ce]	zymosterol [cell envelope]
r_3838	s_3119[erm] -> s_3344[vm]		0	1000	0	0	0			s_1569[c]	zymosterol [cytoplasm]
r_3839	s_3120[erm] -> s_3346[vm]		0	1000	0	0	0			s_1571[e]	zymosterol [extracellular]
r_3840	s_3121[erm] -> s_3348[vm]		0	1000	0	0	0			s_1572[lp]	zymosterol [lipid particle]
r_3841	s_3122[erm] -> s_3350[vm]		0	1000	0	0	0			s_1576[c]	zymosterol intermediate 1a [cytoplasm]
r_3842	s_3123[erm] -> s_3352[vm]		0	1000	0	0	0			s_1577[c]	zymosterol intermediate 1b [cytoplasm]
r_3843	s_3124[erm] -> s_3354[vm]		0	1000	0	0	0			s_1578[c]	zymosterol intermediate 1c [cytoplasm]
r_3844	s_3125[erm] -> s_3356[vm]		0	1000	0	0	0			s_1579[c]	zymosterol intermediate 2 [cytoplasm]
r_3845	s_3109[erm] -> s_3163[vm]		0	1000	0	0	0			s_1582[c]	tRNA(Ala), cytoplasmic [cytoplasm]
r_3846	s_3110[erm] -> s_3167[vm]		0	1000	0	0	0			s_1583[c]	tRNA(Arg), cytoplasmic [cytoplasm]
r_3847	s_3111[erm] -> s_3169[vm]		0	1000	0	0	0			s_1584[m]	tRNA(Arg), mitchondrial [mitochondrion]
r_3848	s_3112[erm] -> s_3171[vm]		0	1000	0	0	0			s_1585[c]	tRNA(Asn), cytoplasmic [cytoplasm]
r_3849	s_3113[erm] -> s_3173[vm]		0	1000	0	0	0			s_1586[m]	tRNA(Asn), mitchondrial [mitochondrion]
r_3850	s_3114[erm] -> s_3175[vm]		0	1000	0	0	0			s_1587[c]	tRNA(Asp), cytoplasmic [cytoplasm]
r_3851	s_3115[erm] -> s_3177[vm]		0	1000	0	0	0			s_1588[m]	tRNA(Asp), mitchondrial [mitochondrion]
r_3852	s_3116[erm] -> s_3179[vm]		0	1000	0	0	0			s_1589[c]	tRNA(Cys), cytoplasmic [cytoplasm]
r_3853	s_3166[vm] -> s_3181[erm]		0	1000	0	0	0			s_1590[c]	tRNA(Gln), cytoplasmic [cytoplasm]
r_3854	s_3168[vm] -> s_3185[erm]		0	1000	0	0	0			s_1591[c]	tRNA(Glu), cytoplasmic [cytoplasm]
r_3855	s_3170[vm] -> s_3187[erm]		0	1000	0	0	0			s_1592[m]	tRNA(Glu), mitchondrial [mitochondrion]
r_3856	s_3172[vm] -> s_3189[erm]		0	1000	0	0	0			s_1593[c]	tRNA(Gly), cytoplasmic [cytoplasm]
r_3857	s_3174[vm] -> s_3191[erm]		0	1000	0	0	0			s_1594[c]	tRNA(His), cytoplasmic [cytoplasm]
r_3858	s_3176[vm] -> s_3193[erm]		0	1000	0	0	0			s_1595[m]	tRNA(His), mitchondrial [mitochondrion]
r_3859	s_3178[vm] -> s_3195[erm]		0	1000	0	0	0			s_1596[c]	tRNA(Ile), cytoplasmic [cytoplasm]
r_3860	s_3180[vm] -> s_3197[erm]		0	1000	0	0	0			s_1597[m]	tRNA(Ile), mitchondrial [mitochondrion]
r_3861	s_3392[vm] -> s_3560[erm]		0	1000	0	0	0			s_1598[c]	tRNA(Leu), cytoplasmic [cytoplasm]
r_3862	s_3393[vm] -> s_3561[erm]		0	1000	0	0	0			s_1599[m]	tRNA(Leu), mitchondrial [mitochondrion]
r_3863	s_3394[vm] -> s_3562[erm]		0	1000	0	0	0			s_1600[c]	tRNA(Lys), cytoplasmic [cytoplasm]
r_3864	s_3395[vm] -> s_3563[erm]		0	1000	0	0	0			s_1601[m]	tRNA(Lys), mitchondrial [mitochondrion]
r_3865	s_3396[vm] -> s_3564[erm]		0	1000	0	0	0			s_1602[c]	tRNA(Met), cytoplasmic [cytoplasm]
r_3866	s_3397[vm] -> s_3565[erm]		0	1000	0	0	0			s_1603[m]	tRNA(Met), mitchondrial [mitochondrion]
r_3867	s_3398[vm] -> s_3566[erm]		0	1000	0	0	0			s_1604[c]	tRNA(Phe), cytoplasmic [cytoplasm]
r_3868	s_3399[vm] -> s_3567[erm]		0	1000	0	0	0			s_1605[m]	tRNA(Phe), mitchondrial [mitochondrion]
r_3869	s_3118[erm] -> s_3323[ce]		0	1000	0	0	0			s_1606[c]	tRNA(Pro), cytoplasmic [cytoplasm]
r_3870	s_3119[erm] -> s_3326[ce]		0	1000	0	0	0			s_1607[c]	tRNA(Ser), cytoplasmic [cytoplasm]
r_3871	s_3120[erm] -> s_3328[ce]		0	1000	0	0	0			s_1608[c]	tRNA(Thr), cytoplasmic [cytoplasm]
r_3872	s_3121[erm] -> s_3330[ce]		0	1000	0	0	0			s_1609[m]	tRNA(Thr), mitchondrial [mitochondrion]
r_3873	s_3122[erm] -> s_3332[ce]		0	1000	0	0	0			s_1610[c]	tRNA(Trp), cytoplasmic [cytoplasm]
r_3874	s_3123[erm] -> s_3334[ce]		0	1000	0	0	0			s_1611[m]	tRNA(Trp), mitchondrial [mitochondrion]
r_3875	s_3124[erm] -> s_3336[ce]		0	1000	0	0	0			s_1612[c]	tRNA(Tyr), cytoplasmic [cytoplasm]
r_3876	s_3125[erm] -> s_3338[ce]		0	1000	0	0	0			s_1613[m]	tRNA(Tyr), mitchondrial [mitochondrion]
r_3877	s_3207[erm] -> s_3448[ce]		0	1000	0	0	0			s_1614[c]	tRNA(Val), cytoplasmic [cytoplasm]
r_3878	s_3208[erm] -> s_3452[ce]		0	1000	0	0	0			s_1615[m]	tRNA(Val), mitchondrial [mitochondrion]
r_3879	s_3209[erm] -> s_3454[ce]		0	1000	0	0	0			s_1616[c]	TRX1 [cytoplasm]
r_3880	s_3210[erm] -> s_3456[ce]		0	1000	0	0	0			s_1617[m]	TRX1 [mitochondrion]
r_3881	s_3211[erm] -> s_3458[ce]		0	1000	0	0	0			s_1618[n]	TRX1 [nucleus]
r_3882	s_3212[erm] -> s_3460[ce]		0	1000	0	0	0			s_1619[p]	TRX1 [peroxisome]
r_3883	s_3213[erm] -> s_3461[ce]		0	1000	0	0	0			s_1620[c]	TRX1 disulphide [cytoplasm]
r_3884	s_3214[erm] -> s_3462[ce]		0	1000	0	0	0			s_1621[m]	TRX1 disulphide [mitochondrion]
r_3885	s_3181[erm] -> s_3465[ce]		0	1000	0	0	0			s_1622[n]	TRX1 disulphide [nucleus]
r_3886	s_3185[erm] -> s_3467[ce]		0	1000	0	0	0			s_1623[p]	TRX1 disulphide [peroxisome]
r_3887	s_3187[erm] -> s_3469[ce]		0	1000	0	0	0			s_2763[c]	kynurenic acid [cytoplasm]
r_3888	s_3189[erm] -> s_3471[ce]		0	1000	0	0	0			s_2764[c]	quinaldic acid [cytoplasm]
r_3889	s_3191[erm] -> s_3473[ce]		0	1000	0	0	0			s_1845[m]	ACP1 [mitochondrion]
r_3890	s_3193[erm] -> s_3474[ce]		0	1000	0	0	0			s_2766[e]	14-demethyllanosterol [extracellular]
r_3891	s_3195[erm] -> s_3475[ce]		0	1000	0	0	0			s_2768[e]	ergosta-5,7,22,24(28)-tetraen-3beta-ol [extracellular]
r_3892	s_3197[erm] -> s_3476[ce]		0	1000	0	0	0			s_2770[m]	acetoacetyl-ACP [mitochondrion]
r_3893	s_3109[erm] -> s_3478[ce]		0	1000	0	0	0			s_2771[m]	butanoyl-ACP [mitochondrion]
r_3894	s_3110[erm] -> s_3480[ce]		0	1000	0	0	0			s_2772[m]	3-oxo-hexanoyl-ACP [mitochondrion]
r_3895	s_3111[erm] -> s_3482[ce]		0	1000	0	0	0			s_2773[m]	hexanoyl-ACP [mitochondrion]
r_3896	s_3112[erm] -> s_3484[ce]		0	1000	0	0	0			s_2774[m]	3-oxo-octanoyl-ACP [mitochondrion]
r_3897	s_3113[erm] -> s_3486[ce]		0	1000	0	0	0			s_2775[m]	3-hydroxybutanoyl-ACP [mitochondrion]
r_3898	s_3114[erm] -> s_3487[ce]		0	1000	0	0	0			s_2776[m]	3-hydroxyhexanoyl-ACP [mitochondrion]
r_3899	s_3115[erm] -> s_3488[ce]		0	1000	0	0	0			s_2777[m]	3-hydroxyoctanoyl-ACP [mitochondrion]
r_3900	s_3116[erm] -> s_3489[ce]		0	1000	0	0	0			s_2778[m]	trans-but-2-enoyl-ACP [mitochondrion]
r_3901	s_2864[ce] -> s_2869[erm]		0	1000	0	0	0			s_2779[m]	trans-hex-2-enoyl-ACP [mitochondrion]
r_3902	s_2866[ce] -> s_2870[erm]		0	1000	0	0	0			s_2780[m]	trans-oct-2-enoyl-ACP [mitochondrion]
r_3903	s_3527[ce] -> s_2954[erm]		0	1000	0	0	0			s_2781[erm]	lauroyl-CoA [endoplasmic reticulum membrane]
r_3904	s_3528[ce] -> s_2956[erm]		0	1000	0	0	0			s_2782[erm]	malonyl-CoA [endoplasmic reticulum membrane]
r_3905	s_3529[ce] -> s_2958[erm]		0	1000	0	0	0			s_2783[erm]	H+ [endoplasmic reticulum membrane]
r_3906	s_3530[ce] -> s_2960[erm]		0	1000	0	0	0			s_2784[erm]	carbon dioxide [endoplasmic reticulum membrane]
r_3907	s_3531[ce] -> s_2955[erm]		0	1000	0	0	0			s_2785[erm]	coenzyme A [endoplasmic reticulum membrane]
r_3908	s_3532[ce] -> s_2957[erm]		0	1000	0	0	0			s_2786[erm]	3-oxotetradecanoyl-CoA [endoplasmic reticulum membrane]
r_3909	s_3533[ce] -> s_2959[erm]		0	1000	0	0	0			s_2787[erm]	myristoyl-CoA [endoplasmic reticulum membrane]
r_3910	s_3534[ce] -> s_2961[erm]		0	1000	0	0	0			s_2788[erm]	3-oxopalmitoyl-CoA [endoplasmic reticulum membrane]
r_3911	s_3325[ce] -> s_3584[erm]		0	1000	0	0	0			s_2789[erm]	palmitoyl-CoA [endoplasmic reticulum membrane]
r_3912	s_3327[ce] -> s_3585[erm]		0	1000	0	0	0			s_2790[erm]	3-oxooctadecanoyl-CoA [endoplasmic reticulum membrane]
r_3913	s_3329[ce] -> s_3586[erm]		0	1000	0	0	0			s_2791[erm]	stearoyl-CoA [endoplasmic reticulum membrane]
r_3914	s_3331[ce] -> s_3587[erm]		0	1000	0	0	0			s_2792[erm]	3-oxoicosanoyl-CoA [endoplasmic reticulum membrane]
r_3915	s_3333[ce] -> s_3588[erm]		0	1000	0	0	0			s_2793[erm]	icosanoyl-CoA [endoplasmic reticulum membrane]
r_3916	s_3335[ce] -> s_3589[erm]		0	1000	0	0	0			s_2794[erm]	3-oxodocosanoyl-CoA [endoplasmic reticulum membrane]
r_3917	s_3337[ce] -> s_3590[erm]		0	1000	0	0	0			s_2795[erm]	docosanoyl-CoA [endoplasmic reticulum membrane]
r_3918	s_3339[ce] -> s_3591[erm]		0	1000	0	0	0			s_2796[erm]	3-oxotetracosanoyl-CoA [endoplasmic reticulum membrane]
r_3919	s_3408[ce] -> s_3608[erm]		0	1000	0	0	0			s_2797[erm]	tetracosanoyl-CoA [endoplasmic reticulum membrane]
r_3920	s_3409[ce] -> s_3609[erm]		0	1000	0	0	0			s_2798[erm]	3-oxohexacosanoyl-CoA [endoplasmic reticulum membrane]
r_3921	s_3410[ce] -> s_3610[erm]		0	1000	0	0	0			s_2799[erm]	NADPH [endoplasmic reticulum membrane]
r_3922	s_3411[ce] -> s_3611[erm]		0	1000	0	0	0			s_2800[erm]	NADP(+) [endoplasmic reticulum membrane]
r_3923	s_3412[ce] -> s_3612[erm]		0	1000	0	0	0			s_2801[erm]	(S)-3-hydroxytetradecanoyl-CoA [endoplasmic reticulum membrane]
r_3924	s_3413[ce] -> s_3613[erm]		0	1000	0	0	0			s_2802[erm]	(S)-3-hydroxypalmitoyl-CoA [endoplasmic reticulum membrane]
r_3925	s_3414[ce] -> s_3614[erm]		0	1000	0	0	0			s_2803[erm]	3-hydroxyoctadecanoyl-CoA [endoplasmic reticulum membrane]
r_3926	s_3415[ce] -> s_3615[erm]		0	1000	0	0	0			s_2804[erm]	3-hydroxyicosanoyl-CoA [endoplasmic reticulum membrane]
r_3927	s_3446[erm] -> s_3669[ce]		0	1000	0	0	0			s_2805[erm]	3-hydroxydocosanoyl-CoA [endoplasmic reticulum membrane]
r_3928	s_3445[erm] -> s_3670[ce]		0	1000	0	0	0			s_2806[erm]	3-hydroxytetracosanoyl-CoA [endoplasmic reticulum membrane]
r_3929	s_3118[erm] -> s_3376[n]		0	1000	0	0	0			s_2807[erm]	(S)-3-hydroxyhexacosanoyl-CoA [endoplasmic reticulum membrane]
r_3930	s_3119[erm] -> s_3378[n]		0	1000	0	0	0			s_2808[erm]	H2O [endoplasmic reticulum membrane]
r_3931	s_3120[erm] -> s_3380[n]		0	1000	0	0	0			s_2809[erm]	trans-tetradec-2-enoyl-CoA [endoplasmic reticulum membrane]
r_3932	s_3121[erm] -> s_3382[n]		0	1000	0	0	0			s_2810[erm]	trans-hexadec-2-enoyl-CoA [endoplasmic reticulum membrane]
r_3933	s_3122[erm] -> s_3384[n]		0	1000	0	0	0			s_2811[erm]	trans-octadec-2-enoyl-CoA [endoplasmic reticulum membrane]
r_3934	s_3123[erm] -> s_3386[n]		0	1000	0	0	0			s_2812[erm]	trans-icos-2-enoyl-CoA [endoplasmic reticulum membrane]
r_3935	s_3124[erm] -> s_3388[n]		0	1000	0	0	0			s_2813[erm]	trans-docos-2-enoyl-CoA [endoplasmic reticulum membrane]
r_3936	s_3125[erm] -> s_3390[n]		0	1000	0	0	0			s_2814[erm]	trans-tetracos-2-enoyl-CoA [endoplasmic reticulum membrane]
r_3937	s_2869[erm] -> s_1085[er]		0	1000	0	1.7168e-05	1.56271e-05			s_2815[erm]	trans-hexacos-2-enoyl-CoA [endoplasmic reticulum membrane]
r_3938	s_2870[erm] -> s_0507[er]		0	1000	0	0	0			s_2816[erm]	hexacosanoyl-CoA [endoplasmic reticulum membrane]
r_3939	s_0667[er] -> s_3441[erm]		0	1000	0	3.04402e-05	2.46293e-05			s_2817[erm]	oxygen [endoplasmic reticulum membrane]
r_3940	s_1323[er] -> s_2966[erm]		0	1000	0	0	0			s_2818[erm]	NADH [endoplasmic reticulum membrane]
r_3941	s_3392[vm] -> s_3568[gm]		0	1000	0	0	0			s_2819[erm]	palmitoleoyl-CoA [endoplasmic reticulum membrane]
r_3942	s_3393[vm] -> s_3569[gm]		0	1000	0	0	0			s_2820[erm]	NAD [endoplasmic reticulum membrane]
r_3943	s_3394[vm] -> s_3570[gm]		0	1000	0	0	0			s_2821[erm]	oleoyl-CoA [endoplasmic reticulum membrane]
r_3944	s_3395[vm] -> s_3571[gm]		0	1000	0	0	0			s_2822[e]	butyrate [extracellular]
r_3945	s_3396[vm] -> s_3572[gm]		0	1000	0	0	0			s_2824[e]	hexanoate [extracellular]
r_3946	s_3397[vm] -> s_3573[gm]		0	1000	0	0	0			s_2826[e]	oleate [extracellular]
r_3947	s_3398[vm] -> s_3574[gm]		0	1000	0	0	0			s_2828[c]	butyrate [cytoplasm]
r_3948	s_3399[vm] -> s_3575[gm]		0	1000	0	0	0			s_2829[c]	hexanoate [cytoplasm]
r_3949	s_3416[vm] -> s_3592[ce]		0	1000	0	0	0			s_2831[erm]	ATP [endoplasmic reticulum membrane]
r_3950	s_3417[vm] -> s_3593[ce]		0	1000	0	0	0			s_2832[erm]	laurate [endoplasmic reticulum membrane]
r_3951	s_3418[vm] -> s_3594[ce]		0	1000	0	0	0			s_2833[erm]	AMP [endoplasmic reticulum membrane]
r_3952	s_3419[vm] -> s_3595[ce]		0	1000	0	0	0			s_2834[erm]	diphosphate [endoplasmic reticulum membrane]
r_3953	s_3420[vm] -> s_3596[ce]		0	1000	0	0	0			s_2835[erm]	myristate [endoplasmic reticulum membrane]
r_3954	s_3421[vm] -> s_3597[ce]		0	1000	0	0	0			s_2836[erm]	palmitate [endoplasmic reticulum membrane]
r_3955	s_3422[vm] -> s_3598[ce]		0	1000	0	0	0			s_2837[erm]	palmitoleate [endoplasmic reticulum membrane]
r_3956	s_3423[vm] -> s_3599[ce]		0	1000	0	0	0			s_2838[erm]	stearate [endoplasmic reticulum membrane]
r_3957	s_0799[m] -> s_3094[mm]		0	1000	0	0.000175571	0.000142055			s_2839[erm]	oleate [endoplasmic reticulum membrane]
r_3958	s_0770[m] -> s_3218[mm]		0	1000	0	0	0			s_2840[lp]	ATP [lipid particle]
r_3959	s_0528[m] -> s_3219[mm]		0	1000	0	0	0			s_2841[lp]	laurate [lipid particle]
r_3960	s_0541[m] -> s_3093[mm]		0	1000	0	0	0			s_2842[lp]	AMP [lipid particle]
r_3961	s_1326[m] -> s_3228[mm]		0	1000	0	0	0			s_2843[lp]	lauroyl-CoA [lipid particle]
r_3962	s_0636[m] -> s_3095[mm]		0	1000	0	0	0			s_2844[lp]	myristate [lipid particle]
r_3973	s_3709[erm] -> s_0672[c]		0	1000	0	2.91167e-05	2.35585e-05			s_2845[lp]	myristoyl-CoA [lipid particle]
r_3987	s_3710[erm] -> s_1337[c]		0	1000	0	1.39846e-05	1.1315e-05			s_2846[lp]	palmitate [lipid particle]
r_3996	s_3711[erm] -> s_1346[c]		0	1000	0	0.000103271	8.35571e-05			s_2847[lp]	palmitoyl-CoA [lipid particle]
r_4005	s_3712[erm] -> s_1351[c]		0	1000	0	2.4993e-05	2.0222e-05			s_2848[lp]	palmitoleate [lipid particle]
r_4038	s_3713[erm] -> s_1524[c]		0	1000	0	2.80051e-05	2.26591e-05			s_2849[lp]	palmitoleoyl-CoA [lipid particle]
r_4040	s_0811[m] -> s_3714[c]		0	1000	0	3.5858e-08	2.90129e-08			s_2850[lp]	stearate [lipid particle]
r_4043	s_3715[e] ->		0	1000	0	0	0			s_2851[lp]	stearoyl-CoA [lipid particle]
r_4044	s_3716[e] ->		0	1000	0	0	0			s_2852[lp]	oleate [lipid particle]
r_4041	0.48531 s_0001[ce] + 0.16215 s_0004[ce] + 0.715086 s_0404[c] + 0.046 s_0423[c] + 0.250467 s_0428[c] + 0.15851 s_0430[c] + 0.463684 s_0432[c] + 56.1151 s_0434[c] + 5.7055e-07 s_0509[c] + 0.0447 s_0526[c] + 0.0102868 s_0542[c] + 0.0036 s_0584[c] + 0.0024 s_0589[c] + 0.0024 s_0615[c] + 0.0036 s_0649[c] + 0.164277 s_0747[c] + 0.470386 s_0748[c] + 0.452618 s_0757[c] + 0.29583 s_0773[c] + 0.046 s_0782[…		0	1000	0	0.035858	0.0290129			s_2853[lp]	oleoyl-CoA [lipid particle]
r_0087_REV	s_1423[c] -> s_1422[c]		0	1000	0	0	0			s_2854[p]	palmitoleoyl-CoA [peroxisome]
r_0099_REV	s_0372[m] + s_0532[m] -> s_0376[m] + s_1845[m]	YKL192C	0	1000	0	0	0			s_2855[p]	oleate [peroxisome]
r_0484_REV	s_0756[m] + 2 s_0807[m] -> 2 s_0752[m] + s_0838[m]	YPL059W	0	1000	0	0	0			s_2856[ce]	ATP [cell envelope]
r_1008_REV	s_1504[m] -> s_0517[m]		0	1000	0	0	0			s_2857[ce]	coenzyme A [cell envelope]
r_1009_REV	s_1503[c] -> s_0516[c]		0	1000	0	0	0			s_2858[ce]	arachidate [cell envelope]
r_2213_REV	s_2795[erm] + s_2833[erm] + s_2834[erm] -> s_2785[erm] + s_2831[erm] + s_2868[erm]	YBR041W	0	1000	0	0	0			s_2859[ce]	AMP [cell envelope]
r_2214_REV	s_2797[erm] + s_2833[erm] + s_2834[erm] -> s_2785[erm] + s_2831[erm] + s_2869[erm]	YBR041W	0	1000	0	1.7168e-05	1.56271e-05			s_2860[ce]	diphosphate [cell envelope]
r_2215_REV	s_2816[erm] + s_2833[erm] + s_2834[erm] -> s_2785[erm] + s_2831[erm] + s_2870[erm]	YBR041W	0	1000	0	0	0			s_2861[ce]	icosanoyl-CoA [cell envelope]
r_2216_REV	s_0635[lp] + s_2842[lp] + s_2872[lp] -> s_0531[lp] + s_2840[lp] + s_2871[lp]	YBR041W	0	1000	0	0	0			s_2862[ce]	behenate [cell envelope]
r_2217_REV	s_0635[lp] + s_2842[lp] + s_2874[lp] -> s_0531[lp] + s_2840[lp] + s_2873[lp]	YBR041W	0	1000	0	0	0			s_2863[ce]	docosanoyl-CoA [cell envelope]
r_2218_REV	s_0635[lp] + s_2842[lp] + s_2876[lp] -> s_0531[lp] + s_2840[lp] + s_2875[lp]	YBR041W	0	1000	0	0	0			s_2864[ce]	lignoceric acid [cell envelope]
r_1096_REV	s_0028[c] -> s_0029[e]		0	1000	0	0	0			s_2865[ce]	tetracosanoyl-CoA [cell envelope]
r_1097_REV	s_0036[e] -> s_0035[c]		0	1000	0	0	0			s_2866[ce]	cerotic acid [cell envelope]
r_1099_REV	s_0176[c] + s_0182[m] -> s_0177[m] + s_0180[c]	( YOR222W or YPL134C )	0	1000	0	0	0			s_2867[ce]	hexacosanoyl-CoA [cell envelope]
r_1100_REV	s_0213[m] -> s_0212[c]		0	1000	0	0	0			s_2868[erm]	behenate [endoplasmic reticulum membrane]
r_1103_REV	s_0319[c] -> s_0320[e]		0	1000	0	0	0			s_2869[erm]	lignoceric acid [endoplasmic reticulum membrane]
r_1104_REV	s_0352[c] + s_0794[c] -> s_0354[e] + s_0796[e]	YNR056C	0	1000	0	0	0			s_2870[erm]	cerotic acid [endoplasmic reticulum membrane]
r_1106_REV	s_0364[e] -> s_0362[c]	YCR010C	0	1000	0	0	0			s_2871[lp]	behenate [lipid particle]
r_1110_REV	s_0397[m] + s_0434[c] -> s_0394[c] + s_0437[m]	( YBL030C or YBR085W or YMR056C )	0	1000	0	0	0			s_2872[lp]	docosanoyl-CoA [lipid particle]
r_1112_REV	s_0182[m] + s_0522[c] -> s_0180[c] + s_0524[m]	YMR241W	0	1000	0	0	0			s_2873[lp]	lignoceric acid [lipid particle]
r_1115_REV	s_0419[c] -> s_0420[e]	( YDR384C or YGR121C or YNL142W or YPR138C )	0	1000	0	0	0			s_2874[lp]	tetracosanoyl-CoA [lipid particle]
r_1121_REV	s_0488[g] -> s_0487[er]		0	1000	0	0	0			s_2875[lp]	cerotic acid [lipid particle]
r_1122_REV	s_0491[g] -> s_0490[er]		0	1000	0	0	0			s_2876[lp]	hexacosanoyl-CoA [lipid particle]
r_1123_REV	s_0494[g] -> s_0493[er]		0	1000	0	0	0			s_2877[c]	palmitoleoyl-CoA [cytoplasm]
r_1124_REV	s_0497[g] -> s_0496[er]		0	1000	0	0	0			s_2878[c]	icosanoyl-CoA [cytoplasm]
r_1126_REV	s_0066[c] + s_0524[m] -> s_0068[m] + s_0522[c]	YBR291C	0	1000	0	0.0299197	0.0731891			s_2879[p]	icosanoyl-CoA [peroxisome]
r_1127_REV	s_0524[m] + s_1360[c] -> s_0522[c] + s_1361[m]	YBR291C	0	1000	0	0.0507887	0.0791042			s_2880[c]	docosanoyl-CoA [cytoplasm]
r_1128_REV	s_0524[m] + s_0940[c] -> s_0522[c] + s_0941[m]	YBR291C	0	1000	0	0	0			s_2881[p]	docosanoyl-CoA [peroxisome]
r_1136_REV	s_0025[c] + s_0794[c] -> s_0026[e] + s_0796[e]	YKL217W	0	1000	0	0	0			s_2882[p]	butyrate [peroxisome]
r_1138_REV	s_0027[m] + s_1399[c] -> s_0025[c] + s_1401[m]		0	1000	0	0	0			s_2883[p]	hexanoate [peroxisome]
r_1146_REV	s_0657[c] -> s_0659[e]	( YIL013C or YOR011W )	0	1000	0	0	0			s_2884[p]	butanoyl-CoA [peroxisome]
r_1147_REV	s_0666[c] -> s_0668[e]	( YIL013C or YOR011W )	0	1000	0	0	0			s_2885[p]	hexanoyl-CoA [peroxisome]
r_1149_REV	s_0683[c] -> s_0684[e]		0	1000	0	0	0			s_2886[p]	trans-but-2-enoyl-CoA [peroxisome]
r_1161_REV	s_0700[c] -> s_0702[e]	( YIL013C or YOR011W )	0	1000	0	0	0			s_2887[p]	trans-hex-2-enoyl-CoA [peroxisome]
r_1162_REV	s_0700[c] -> s_0699[ce]	( YIL013C or YOR011W )	0	1000	0	0	0			s_2888[p]	trans-oct-2-enoyl-CoA [peroxisome]
r_1164_REV	s_0719[c] -> s_0720[e]		0	1000	0	0	0			s_2889[p]	trans-icos-2-enoyl-CoA [peroxisome]
r_1168_REV	s_0753[v] -> s_0750[c]	( YDR135C or YLL015W )	0	1000	0	0	0			s_2890[p]	trans-docos-2-enoyl-CoA [peroxisome]
r_1169_REV	s_0079[c] -> s_0080[e]	YCR098C	0	1000	0	0	0			s_2891[p]	trans-tetracos-2-enoyl-CoA [peroxisome]
r_1170_REV	s_1433[c] -> s_1435[e]	YCR098C	0	1000	0	0	0			s_2892[p]	trans-2,cis-9-hexadecadienoyl-CoA [peroxisome]
r_1173_REV	s_0794[c] + s_1003[c] -> s_0796[e] + s_1004[e]	( YCL025C or YKR039W or YOL020W or YOR348C or YPL265W )	0	1000	0	0	0			s_2893[p]	cis-tetradec-7-enoyl-CoA [peroxisome]
r_1176_REV	s_0787[c] + s_0794[c] -> s_0788[e] + s_0796[e]	( YER056C or YER060W or YER060W-A or YGL186C )	0	1000	0	0	0			s_2894[p]	trans-2,cis-7-tetradecadienoyl-CoA [peroxisome]
r_1182_REV	s_0945[m] -> s_0943[c]		0	1000	0	0	0			s_2895[p]	cis-dodec-5-enoyl-CoA [peroxisome]
r_1183_REV	s_0794[c] + s_0955[c] -> s_0796[e] + s_0956[e]	( YBR068C or YCL025C or YDR046C or YKR039W or YOL020W or YOR348C or YPL265W )	0	1000	0	0	0			s_2896[p]	trans-2,cis-5-dodecadienoyl-CoA [peroxisome]
r_1184_REV	s_0794[c] + s_0965[c] -> s_0796[e] + s_0966[e]	( YEL063C or YKR039W or YNL270C )	0	1000	0	0	0			s_2897[p]	trans-2,cis-9-octadecadienoyl-CoA [peroxisome]
r_1186_REV	s_0794[c] + s_0969[c] -> s_0796[e] + s_0970[e]	( YCL025C or YDR508C or YKR039W or YPL265W )	0	1000	0	0	0			s_2898[p]	cis-hexadec-7-enoyl-CoA [peroxisome]
r_1190_REV	s_0794[c] + s_0973[c] -> s_0796[e] + s_0974[e]	( YFL055W or YKR039W or YPL265W )	0	1000	0	0	0			s_2899[p]	trans-2,cis-7-hexadecadienoyl-CoA [peroxisome]
r_1191_REV	s_0021[c] -> s_0022[e]	YBR132C	0	1000	0	0	0			s_2900[p]	cis-tetradec-5-enoyl-CoA [peroxisome]
r_1192_REV	s_0794[c] + s_0981[c] -> s_0796[e] + s_0982[e]	( YBR068C or YBR069C or YCL025C or YDR046C or YDR508C or YKR039W or YOL020W )	0	1000	0	0	0			s_2901[p]	trans-2,cis-5-tetradecadienoyl-CoA [peroxisome]
r_1196_REV	s_0794[c] + s_0991[c] -> s_0796[e] + s_0992[e]	( YCL025C or YFL055W or YKR039W or YPL265W )	0	1000	0	0	0			s_2902[p]	(R)-3-hydroxybutanoyl-CoA [peroxisome]
r_1199_REV	s_0794[c] + s_0999[c] -> s_0796[e] + s_1000[e]	( YCL025C or YDR508C or YKR039W or YPL265W )	0	1000	0	0	0			s_2903[p]	(R)-3-hydroxyhexanoyl-CoA [peroxisome]
r_1201_REV	s_0794[c] + s_1006[c] -> s_0796[e] + s_1007[e]	( YBR069C or YGR191W or YKR039W )	0	1000	0	0	0			s_2904[p]	(R)-3-hydroxyoctanoyl-CoA [peroxisome]
r_1202_REV	s_1016[c] -> s_1019[v]	YCL038C	0	1000	0	0	0			s_2905[p]	(R)-3-hydroxyicosanoyl-CoA [peroxisome]
r_1205_REV	s_0794[c] + s_1016[c] -> s_0796[e] + s_1017[e]	( YBR068C or YBR069C or YCL025C or YDR046C or YKR039W )	0	1000	0	0	0			s_2906[p]	(R)-3-hydroxydocosanoyl-CoA [peroxisome]
r_1206_REV	s_0065[m] -> s_0063[c]	YKL217W	0	1000	0	0	0			s_2907[p]	(R)-3-hydroxytetracosanoyl-CoA [peroxisome]
r_1208_REV	s_1021[c] -> s_1024[v]	YCL038C	0	1000	0	0	0			s_2908[p]	(R)-3-hydroxy-cis-hexadec-9-enoyl-CoA [peroxisome]
r_1211_REV	s_0794[c] + s_1021[c] -> s_0796[e] + s_1022[e]	( YBR068C or YBR069C or YCL025C or YDR046C or YDR508C or YKR039W )	0	1000	0	0	0			s_2909[p]	(R)-3-hydroxy-cis-tetradec-7-enoyl-CoA [peroxisome]
r_1213_REV	s_0794[c] + s_1025[c] -> s_0796[e] + s_1026[e]	( YKR039W or YNL268W )	0	1000	0	0	0			s_2910[p]	(R)-3-hydroxy-cis-dodec-5-enoyl-CoA [peroxisome]
r_1214_REV	s_0794[c] + s_1029[c] -> s_0796[e] + s_1030[e]	( YBR068C or YCL025C or YDR046C or YDR508C or YGR055W or YHL036W or YKR039W )	0	1000	0	0	0			s_2911[p]	(R)-3-hydroxy-cis-octadec-9-enoyl-CoA [peroxisome]
r_1215_REV	s_0794[c] + s_1032[c] -> s_0796[e] + s_1033[e]	( YBR068C or YCL025C or YDR046C or YKR039W or YOL020W )	0	1000	0	0	0			s_2912[p]	(R)-3-hydroxy-cis-hexadec-7-enoyl-CoA [peroxisome]
r_1216_REV	s_0794[c] + s_1035[c] -> s_0796[e] + s_1036[e]	( YKR039W or YOR348C )	0	1000	0	0	0			s_2913[p]	(R)-3-hydroxy-cis-tetradec-5-enoyl-CoA [peroxisome]
r_1217_REV	s_0794[c] + s_1039[c] -> s_0796[e] + s_1041[e]	( YCL025C or YDR508C or YFL055W or YKR039W or YPL265W )	0	1000	0	0	0			s_2914[p]	acetoacetyl-CoA [peroxisome]
r_1218_REV	s_0794[c] + s_1045[c] -> s_0796[e] + s_1046[e]	( YBR069C or YCL025C or YDR046C or YDR508C or YKR039W )	0	1000	0	0	0			s_2915[p]	3-oxohexanoyl-CoA [peroxisome]
r_1219_REV	s_0794[c] + s_1048[c] -> s_0796[e] + s_1049[e]	( YBR068C or YBR069C or YDR046C or YKR039W or YOL020W )	0	1000	0	0	0			s_2916[p]	3-oxooctanoyl-CoA [peroxisome]
r_1220_REV	s_1051[c] -> s_1055[v]	YCL038C	0	1000	0	0	0			s_2917[p]	3-oxoicosanoyl-CoA [peroxisome]
r_1223_REV	s_0794[c] + s_1051[c] -> s_0796[e] + s_1052[e]	( YBR068C or YBR069C or YCL025C or YDR046C or YKR039W or YOL020W )	0	1000	0	0	0			s_2918[p]	3-oxodocosanoyl-CoA [peroxisome]
r_1224_REV	s_0794[c] + s_1056[c] -> s_0796[e] + s_1057[e]	( YBR068C or YBR069C or YCL025C or YDR046C or YKR039W )	0	1000	0	0	0			s_2919[p]	3-oxotetracosanoyl-CoA [peroxisome]
r_1225_REV	s_1059[c] -> s_1061[e]	( YIL013C or YOR011W )	0	1000	0	0	0			s_2920[p]	3-oxo-cis-hexadec-9-enoyl-CoA [peroxisome]
r_1235_REV	s_1219[c] -> s_1220[e]	YGR260W	0	1000	0	0	0			s_2921[p]	3-oxo-cis-tetradec-7-enoyl-CoA [peroxisome]
r_1236_REV	s_1451[p] -> s_1449[c]		0	1000	0	0	0			s_2922[p]	3-oxo-cis-dodec-5-enoyl-CoA [peroxisome]
r_1238_REV	s_0794[c] + s_1266[c] -> s_0796[e] + s_1267[e]	( YEL063C or YKR039W )	0	1000	0	0	0			s_2923[p]	3-oxo-cis-octadec-9-enoyl-CoA [peroxisome]
r_1241_REV	s_0031[c] + s_0794[c] -> s_0032[e] + s_0796[e]	YCR028C	0	1000	0	0	0			s_2924[p]	3-oxo-cis-hexadec-7-enoyl-CoA [peroxisome]
r_1242_REV	s_1313[m] -> s_1311[c]		0	1000	0	0	0			s_2925[p]	3-oxo-cis-tetradec-5-enoyl-CoA [peroxisome]
r_1244_REV	s_0794[c] + s_1322[c] -> s_0796[e] + s_1324[e]	( YBR296C or YCR037C or YJL198W or YML123C or YNR013C )	0	1000	0	0	0.0479776			s_2926[p]	cis-dec-3-enoyl-CoA [peroxisome]
r_1249_REV	s_0794[c] + s_1373[c] -> s_0796[e] + s_1374[e]	YJL129C	0	1000	0	0	0			s_2927[p]	cis-dodec-3-enoyl-CoA [peroxisome]
r_1251_REV	s_0796[e] + s_1389[c] -> s_0794[c] + s_1390[e]	( YLL028W or YOR273C )	0	1000	0	0	0			s_2928[p]	trans-3,cis-5-dodecadienoyl-CoA [peroxisome]
r_1252_REV	s_0794[c] + s_1391[v] -> s_0802[v] + s_1389[c]	( YLL028W or YOR273C )	0	1000	0	0	0			s_2929[p]	trans-dodec-3-enoyl-CoA [peroxisome]
r_1253_REV	s_0794[c] + s_1396[c] -> s_0796[e] + s_1397[e]	YGL186C	0	1000	0	0	0			s_2930[p]	trans-3,cis-5-tetradecadienoyl-CoA [peroxisome]
r_1254_REV	s_0794[c] + s_1399[c] -> s_0796[e] + s_1400[e]	YKL217W	0	1000	0	0	0			s_2931[p]	trans-tetradec-3-enoyl-CoA [peroxisome]
r_1256_REV	s_1419[m] -> s_1416[c]	YNL003C	0	1000	0	0	0			s_2932[p]	trans-2,trans-4-dodecadienoyl-CoA [peroxisome]
r_1258_REV	s_0794[c] + s_1438[e] -> s_0796[e] + s_1437[c]	YLR138W	0	1000	0	0	0			s_2933[p]	trans-2,trans-4-tetradecadienoyl-CoA [peroxisome]
r_1260_REV	s_0796[e] + s_1439[c] -> s_0794[c] + s_1440[e]	( YBR132C or YHL016C or YKR039W or YLL028W or YOR273C or YPL274W )	0	1000	0	0	0			s_2934[erm]	glycerol 3-phosphate [endoplasmic reticulum membrane]
r_1261_REV	s_0794[c] + s_1441[v] -> s_0802[v] + s_1439[c]	( YLL028W or YOR273C )	0	1000	0	0	0			s_2935[erm]	1-acyl-sn-glycerol 3-phosphate (16:0) [endoplasmic reticulum membrane]
r_1262_REV	s_0796[e] + s_1442[c] -> s_0794[c] + s_1443[e]	( YGR138C or YLL028W or YOR273C or YPR156C )	0	1000	0	0	0			s_2936[erm]	1-acyl-sn-glycerol 3-phosphate (16:1) [endoplasmic reticulum membrane]
r_1263_REV	s_0794[c] + s_1444[v] -> s_0802[v] + s_1442[c]	( YGR138C or YLL028W or YOR273C or YPR156C )	0	1000	0	0	0			s_2937[erm]	1-acyl-sn-glycerol 3-phosphate (18:0) [endoplasmic reticulum membrane]
r_1268_REV	s_1472[e] -> s_1471[c]		0	1000	0	0	0			s_2938[erm]	1-acyl-sn-glycerol 3-phosphate (18:1) [endoplasmic reticulum membrane]
r_1273_REV	2 s_0794[c] + s_1552[c] -> 2 s_0796[e] + s_1553[e]	YHL016C	0	1000	0	0	0			s_2939[erm]	dihydroxyacetone phosphate [endoplasmic reticulum membrane]
r_1277_REV	s_0803[c] -> s_0805[e]	( YLL052C or YPR192W )	0	1000	0	2.31874	1.97107			s_2940[erm]	acylglycerone phosphate (16:0) [endoplasmic reticulum membrane]
r_1278_REV	s_1568[ce] -> s_1571[e]	( YIL013C or YOR011W )	0	1000	0	-2.90586e-10	-2.29155e-10			s_2941[erm]	acylglycerone phosphate (16:1) [endoplasmic reticulum membrane]
r_2079_REV	s_0796[e] + s_1521[e] -> s_0794[c] + s_1520[c]	YGR289C	0	1000	0	0	0			s_2942[erm]	acylglycerone phosphate (18:0) [endoplasmic reticulum membrane]
r_2132_REV	s_0068[m] + s_0180[c] -> s_0066[c] + s_0182[m]	( YOR222W or YPL134C )	0	0	0	0	0			s_2943[erm]	acylglycerone phosphate (18:1) [endoplasmic reticulum membrane]
r_1542_REV	-> s_0003[e]		0	0	0	0	0			s_2944[lp]	1-acyl-sn-glycerol 3-phosphate (16:0) [lipid particle]
r_1543_REV	s_0002[c] -> s_0001[ce]		0	1000	0	0	0			s_2945[lp]	1-acyl-sn-glycerol 3-phosphate (16:1) [lipid particle]
r_1545_REV	-> s_0022[e]		0	0	0	0	0			s_2946[lp]	1-acyl-sn-glycerol 3-phosphate (18:0) [lipid particle]
r_1546_REV	-> s_0026[e]		0	0	0	0	0			s_2947[lp]	1-acyl-sn-glycerol 3-phosphate (18:1) [lipid particle]
r_1547_REV	-> s_0029[e]		0	0	0	0	0			s_2948[lp]	acylglycerone phosphate (16:0) [lipid particle]
r_1548_REV	-> s_0032[e]		0	0	0	0	0			s_2949[lp]	acylglycerone phosphate (16:1) [lipid particle]
r_1549_REV	-> s_0036[e]		0	0	0	0	0			s_2950[lp]	acylglycerone phosphate (18:0) [lipid particle]
r_1550_REV	-> s_0058[e]		0	0	0	0	0			s_2951[lp]	acylglycerone phosphate (18:1) [lipid particle]
r_1551_REV	-> s_0064[e]		0	0	0	0	0			s_2952[lp]	NADPH [lipid particle]
r_1552_REV	-> s_0067[e]		0	0	0	0	0			s_2953[lp]	NADP(+) [lipid particle]
r_1553_REV	-> s_0080[e]		0	0	0	0	0			s_2954[erm]	phosphatidate (1-16:0, 2-16:1) [endoplasmic reticulum membrane]
r_1554_REV	-> s_0084[e]		0	0	0	0	0			s_2955[erm]	phosphatidate (1-16:0, 2-18:1) [endoplasmic reticulum membrane]
r_1560_REV	s_1157[n] -> s_1156[c]		0	1000	0	0	0			s_2956[erm]	phosphatidate (1-16:1, 2-16:1) [endoplasmic reticulum membrane]
r_1562_REV	s_0126[c] -> s_0127[er]		0	1000	0	0	0			s_2957[erm]	phosphatidate (1-16:1, 2-18:1) [endoplasmic reticulum membrane]
r_1563_REV	-> s_0133[e]		0	0	0	0	0			s_2958[erm]	phosphatidate (1-18:0, 2-16:1) [endoplasmic reticulum membrane]
r_1564_REV	-> s_0135[e]		0	0	0	0	0			s_2959[erm]	phosphatidate (1-18:0, 2-18:1) [endoplasmic reticulum membrane]
r_1565_REV	-> s_0137[e]		0	0	0	0	0			s_2960[erm]	phosphatidate (1-18:1, 2-16:1) [endoplasmic reticulum membrane]
r_1566_REV	-> s_0139[e]		0	0	0	0	0			s_2961[erm]	phosphatidate (1-18:1, 2-18:1) [endoplasmic reticulum membrane]
r_1567_REV	s_0350[m] -> s_0349[c]		0	1000	0	0.0507887	0.0791042			s_2962[lp]	phosphatidate (1-16:0, 2-18:1) [lipid particle]
r_1568_REV	s_0150[m] -> s_0149[c]		0	1000	0	0	0			s_2963[lp]	phosphatidate (1-16:1, 2-18:1) [lipid particle]
r_1572_REV	-> s_0163[e]		0	0	0	0	0			s_2964[lp]	phosphatidate (1-18:0, 2-18:1) [lipid particle]
r_1573_REV	s_0163[e] -> s_0162[c]		0	1000	0	0	0			s_2965[lp]	phosphatidate (1-18:1, 2-18:1) [lipid particle]
r_1574_REV	s_0164[m] -> s_0162[c]		0	1000	0	0.0165653	0.013403			s_2966[erm]	phosphate [endoplasmic reticulum membrane]
r_1575_REV	s_0170[e] -> s_0169[c]		0	1000	0	0	0			s_2967[erm]	diglyceride (1-16:0, 2-16:1) [endoplasmic reticulum membrane]
r_1576_REV	s_0171[m] -> s_0169[c]		0	1000	0	0	0			s_2968[erm]	diglyceride (1-16:0, 2-18:1) [endoplasmic reticulum membrane]
r_1577_REV	-> s_0167[e]		0	0	0	0	0			s_2969[erm]	diglyceride (1-16:1, 2-16:1) [endoplasmic reticulum membrane]
r_1578_REV	s_0167[e] -> s_0166[c]		0	1000	0	0	0			s_2970[erm]	diglyceride (1-16:1, 2-18:1) [endoplasmic reticulum membrane]
r_1579_REV	s_0168[m] -> s_0166[c]		0	1000	0	0	0			s_2971[erm]	diglyceride (1-18:0, 2-16:1) [endoplasmic reticulum membrane]
r_1580_REV	-> s_0170[e]		0	0	0	0	0			s_2972[erm]	diglyceride (1-18:0, 2-18:1) [endoplasmic reticulum membrane]
r_1581_REV	-> s_0173[e]		0	0	0	0	0			s_2973[erm]	diglyceride (1-18:1, 2-16:1) [endoplasmic reticulum membrane]
r_1582_REV	s_0938[e] -> s_0937[c]		0	1000	0	0	0			s_2974[erm]	diglyceride (1-18:1, 2-18:1) [endoplasmic reticulum membrane]
r_1583_REV	s_0939[m] -> s_0937[c]		0	1000	0	0	0			s_2975[vm]	phosphatidate (1-16:0, 2-16:1) [vacuolar membrane]
r_1585_REV	s_0179[m] -> s_0178[c]		0	1000	0	0	0			s_2976[vm]	H2O [vacuolar membrane]
r_1586_REV	-> s_0181[e]		0	0	0	0	0			s_2977[vm]	phosphate [vacuolar membrane]
r_1587_REV	s_0183[n] -> s_0180[c]		0	1000	0	0	0			s_2978[vm]	diglyceride (1-16:0, 2-16:1) [vacuolar membrane]
r_1588_REV	s_0180[c] -> s_0181[e]		0	1000	0	0	0			s_2979[vm]	phosphatidate (1-16:0, 2-18:1) [vacuolar membrane]
r_1589_REV	-> s_0186[e]		0	0	0	0	0			s_2980[vm]	diglyceride (1-16:0, 2-18:1) [vacuolar membrane]
r_1590_REV	s_0185[c] -> s_0186[e]		0	1000	0	0	0			s_2981[vm]	phosphatidate (1-16:1, 2-16:1) [vacuolar membrane]
r_1591_REV	s_0185[c] -> s_0187[m]		0	1000	0	0	0			s_2982[vm]	diglyceride (1-16:1, 2-16:1) [vacuolar membrane]
r_1595_REV	s_0011[m] -> s_0010[c]		0	1000	0	0	0			s_2983[vm]	phosphatidate (1-16:1, 2-18:1) [vacuolar membrane]
r_1596_REV	s_0060[m] -> s_0056[c]		0	1000	0	0.0107697	0.00871379			s_2984[vm]	diglyceride (1-16:1, 2-18:1) [vacuolar membrane]
r_1597_REV	s_0056[c] -> s_0058[e]		0	1000	0	0	0			s_2985[vm]	phosphatidate (1-18:0, 2-16:1) [vacuolar membrane]
r_1598_REV	-> s_0235[e]		0	0	0	0	0			s_2986[vm]	diglyceride (1-18:0, 2-16:1) [vacuolar membrane]
r_1599_REV	s_0235[e] -> s_0234[c]		0	1000	0	0	0			s_2987[vm]	phosphatidate (1-18:0, 2-18:1) [vacuolar membrane]
r_1600_REV	s_0236[m] -> s_0234[c]		0	1000	0	0	0			s_2988[vm]	diglyceride (1-18:0, 2-18:1) [vacuolar membrane]
r_1601_REV	s_0216[m] -> s_0215[c]		0	1000	0	0	0			s_2989[vm]	phosphatidate (1-18:1, 2-16:1) [vacuolar membrane]
r_1604_REV	-> s_0272[e]		0	0	0	0	0			s_2990[vm]	diglyceride (1-18:1, 2-16:1) [vacuolar membrane]
r_1605_REV	s_0272[e] -> s_0271[c]		0	1000	0	0	0			s_2991[vm]	phosphatidate (1-18:1, 2-18:1) [vacuolar membrane]
r_1606_REV	s_0273[m] -> s_0271[c]		0	1000	0	0	0			s_2992[vm]	diglyceride (1-18:1, 2-18:1) [vacuolar membrane]
r_1607_REV	s_0275[m] -> s_0274[c]		0	1000	0	0	0			s_2993[gm]	phosphatidate (1-16:0, 2-16:1) [golgi membrane]
r_1608_REV	s_0738[m] -> s_0734[c]		0	1000	0	0	0			s_2994[gm]	H2O [golgi membrane]
r_1609_REV	s_0283[m] -> s_0282[c]		0	1000	0	0	0			s_2995[gm]	phosphate [golgi membrane]
r_1610_REV	s_0284[p] -> s_0282[c]		0	1000	0	0	0			s_2996[gm]	diglyceride (1-16:0, 2-16:1) [golgi membrane]
r_1611_REV	s_0287[m] -> s_0286[c]		0	1000	0	0	0			s_2997[gm]	phosphatidate (1-16:0, 2-18:1) [golgi membrane]
r_1621_REV	-> s_0316[e]		0	0	0	0	0			s_2998[gm]	diglyceride (1-16:0, 2-18:1) [golgi membrane]
r_1622_REV	s_0317[m] -> s_0315[c]		0	1000	0	2.86864e-07	2.32103e-07			s_2999[gm]	phosphatidate (1-16:1, 2-16:1) [golgi membrane]
r_1625_REV	-> s_0320[e]		0	0	0	0	0			s_3000[gm]	diglyceride (1-16:1, 2-16:1) [golgi membrane]
r_1627_REV	-> s_0342[e]		0	0	0	0	0			s_3001[gm]	phosphatidate (1-16:1, 2-18:1) [golgi membrane]
r_1628_REV	s_0341[c] -> s_0342[e]		0	1000	0	0	0			s_3002[gm]	diglyceride (1-16:1, 2-18:1) [golgi membrane]
r_1629_REV	-> s_0354[e]		0	0	0	0	0			s_3003[gm]	phosphatidate (1-18:0, 2-16:1) [golgi membrane]
r_1630_REV	-> s_0358[e]		0	0	0	0	0			s_3004[gm]	diglyceride (1-18:0, 2-16:1) [golgi membrane]
r_1631_REV	-> s_0360[e]		0	0	0	0	0			s_3005[gm]	phosphatidate (1-18:0, 2-18:1) [golgi membrane]
r_1632_REV	s_0359[c] -> s_0361[m]		0	1000	0	0	0			s_3006[gm]	diglyceride (1-18:0, 2-18:1) [golgi membrane]
r_1633_REV	s_0359[c] -> s_0360[e]		0	1000	0	0	0			s_3007[gm]	phosphatidate (1-18:1, 2-16:1) [golgi membrane]
r_1634_REV	-> s_0364[e]		0	0	0	0	0			s_3008[gm]	diglyceride (1-18:1, 2-16:1) [golgi membrane]
r_1635_REV	s_0366[n] -> s_0362[c]		0	1000	0	0	0			s_3009[gm]	phosphatidate (1-18:1, 2-18:1) [golgi membrane]
r_1637_REV	s_0377[n] -> s_0373[c]		0	1000	0	0	0			s_3010[gm]	diglyceride (1-18:1, 2-18:1) [golgi membrane]
r_1639_REV	-> s_0384[e]		0	0	0	0	0			s_3011[erm]	triglyceride (1-16:0, 2-16:1, 3-16:0) [endoplasmic reticulum membrane]
r_1640_REV	s_0385[m] -> s_0383[c]		0	1000	0	0	0			s_3012[erm]	triglyceride (1-16:0, 2-18:1, 3-16:0) [endoplasmic reticulum membrane]
r_1641_REV	-> s_0391[e]		0	0	0	0	0			s_3013[erm]	triglyceride (1-16:1, 2-16:1, 3-16:0) [endoplasmic reticulum membrane]
r_1642_REV	s_0392[m] -> s_0390[c]		0	1000	0	0	0			s_3014[erm]	triglyceride (1-16:1, 2-18:1, 3-16:0) [endoplasmic reticulum membrane]
r_1643_REV	-> s_0387[e]		0	0	0	0	0			s_3015[erm]	triglyceride (1-18:0, 2-16:1, 3-16:0) [endoplasmic reticulum membrane]
r_1644_REV	s_0398[n] -> s_0394[c]		0	1000	0	0	0			s_3016[erm]	triglyceride (1-18:0, 2-18:1, 3-16:0) [endoplasmic reticulum membrane]
r_1645_REV	s_0395[er] -> s_0394[c]		0	1000	0	0	0			s_3017[erm]	triglyceride (1-18:1, 2-16:1, 3-16:0) [endoplasmic reticulum membrane]
r_1647_REV	s_0184[p] -> s_0180[c]		0	1000	0	0	0			s_3018[erm]	triglyceride (1-18:1, 2-18:1, 3-16:0) [endoplasmic reticulum membrane]
r_1648_REV	-> s_0406[e]		0	0	0	0	0			s_3019[erm]	triglyceride (1-16:0, 2-16:1, 3-16:1) [endoplasmic reticulum membrane]
r_1649_REV	-> s_0408[e]		0	0	0	0	0			s_3020[erm]	triglyceride (1-16:0, 2-18:1, 3-16:1) [endoplasmic reticulum membrane]
r_1650_REV	-> s_1521[e]		0	0	0	0	0			s_3021[erm]	triglyceride (1-16:1, 2-16:1, 3-16:1) [endoplasmic reticulum membrane]
r_1651_REV	-> s_0413[e]		0	0	0	0	0			s_3022[erm]	triglyceride (1-16:1, 2-18:1, 3-16:1) [endoplasmic reticulum membrane]
r_1652_REV	s_0066[c] + s_0181[e] -> s_0067[e] + s_0180[c]		0	1000	0	0	0			s_3023[erm]	triglyceride (1-18:0, 2-16:1, 3-16:1) [endoplasmic reticulum membrane]
r_1654_REV	-> s_0420[e]		0	1000	0	0.297039	0.240337			s_3024[erm]	triglyceride (1-18:0, 2-18:1, 3-16:1) [endoplasmic reticulum membrane]
r_1656_REV	s_0423[c] -> s_0425[n]		0	1000	0	0	0			s_3025[erm]	triglyceride (1-18:1, 2-16:1, 3-16:1) [endoplasmic reticulum membrane]
r_1659_REV	s_0976[p] + s_0991[c] -> s_0973[c] + s_0995[p]		0	1000	0	0	0			s_3026[erm]	triglyceride (1-18:1, 2-18:1, 3-16:1) [endoplasmic reticulum membrane]
r_1660_REV	s_0438[n] -> s_0434[c]		0	1000	0	0	0			s_3027[erm]	triglyceride (1-16:0, 2-16:1, 3-18:0) [endoplasmic reticulum membrane]
r_1661_REV	s_0435[er] -> s_0434[c]		0	1000	0	0	0			s_3028[erm]	triglyceride (1-16:0, 2-18:1, 3-18:0) [endoplasmic reticulum membrane]
r_1663_REV	-> s_0446[e]		0	0	0	0	0			s_3029[erm]	triglyceride (1-16:1, 2-16:1, 3-18:0) [endoplasmic reticulum membrane]
r_1664_REV	s_0447[m] + s_0799[m] -> s_0460[m] + s_0807[m]		0	1000	0	0	0			s_3030[erm]	triglyceride (1-16:1, 2-18:1, 3-18:0) [endoplasmic reticulum membrane]
r_1665_REV	s_0448[n] + s_0800[n] -> s_0461[n] + s_0808[n]		0	1000	0	0	0			s_3031[erm]	triglyceride (1-18:0, 2-16:1, 3-18:0) [endoplasmic reticulum membrane]
r_1667_REV	s_0445[c] + s_0794[c] -> s_0456[c] + s_0803[c]		0	1000	0	0	0			s_3032[erm]	triglyceride (1-18:0, 2-18:1, 3-18:0) [endoplasmic reticulum membrane]
r_1668_REV	s_0446[e] + s_0796[e] -> s_0458[e] + s_0805[e]		0	1000	0	0	0			s_3033[erm]	triglyceride (1-18:1, 2-16:1, 3-18:0) [endoplasmic reticulum membrane]
r_1669_REV	s_0448[n] -> s_0445[c]		0	1000	0	0	0			s_3034[erm]	triglyceride (1-18:1, 2-18:1, 3-18:0) [endoplasmic reticulum membrane]
r_1671_REV	-> s_0452[e]		0	0	0	0	0			s_3035[erm]	triglyceride (1-16:0, 2-16:1, 3-18:1) [endoplasmic reticulum membrane]
r_1672_REV	-> s_0458[e]		0	0	0	0	0			s_3036[erm]	triglyceride (1-16:0, 2-18:1, 3-18:1) [endoplasmic reticulum membrane]
r_1675_REV	s_0468[n] -> s_0467[c]		0	1000	0	0	0			s_3037[erm]	triglyceride (1-16:1, 2-16:1, 3-18:1) [endoplasmic reticulum membrane]
r_1676_REV	s_0475[er] -> s_0476[g]		0	1000	0	0	0			s_3038[erm]	triglyceride (1-16:1, 2-18:1, 3-18:1) [endoplasmic reticulum membrane]
r_1677_REV	s_0481[er] -> s_0482[g]		0	1000	0	0	0			s_3039[erm]	triglyceride (1-18:0, 2-16:1, 3-18:1) [endoplasmic reticulum membrane]
r_1678_REV	s_0499[er] -> s_0500[g]		0	1000	0	1.7168e-05	1.56271e-05			s_3040[erm]	triglyceride (1-18:0, 2-18:1, 3-18:1) [endoplasmic reticulum membrane]
r_1679_REV	s_0478[er] -> s_0479[g]		0	1000	0	0	0			s_3041[erm]	triglyceride (1-18:1, 2-16:1, 3-18:1) [endoplasmic reticulum membrane]
r_1680_REV	s_0484[er] -> s_0485[g]		0	1000	0	0	0			s_3042[erm]	triglyceride (1-18:1, 2-18:1, 3-18:1) [endoplasmic reticulum membrane]
r_1681_REV	s_0502[er] -> s_0503[g]		0	1000	0	0	0			s_3043[lp]	diglyceride (1-16:0, 2-16:1) [lipid particle]
r_1683_REV	-> s_0513[e]		0	0	0	0	0			s_3044[lp]	triglyceride (1-16:0, 2-16:1, 3-16:0) [lipid particle]
r_1684_REV	s_0512[c] -> s_0511[ce]		0	1000	0	0	0			s_3045[lp]	diglyceride (1-16:0, 2-18:1) [lipid particle]
r_1686_REV	s_0522[c] -> s_0523[e]		0	1000	0	0	0			s_3046[lp]	triglyceride (1-16:0, 2-18:1, 3-16:0) [lipid particle]
r_1687_REV	-> s_0523[e]		0	0	0	0	0			s_3047[lp]	diglyceride (1-16:1, 2-16:1) [lipid particle]
r_1688_REV	s_0525[p] + s_0940[c] -> s_0522[c] + s_0942[p]		0	1000	0	0	0			s_3048[lp]	triglyceride (1-16:1, 2-16:1, 3-16:0) [lipid particle]
r_1689_REV	s_0069[p] + s_0522[c] -> s_0066[c] + s_0525[p]		0	1000	0	0	0			s_3049[lp]	diglyceride (1-16:1, 2-18:1) [lipid particle]
r_1691_REV	s_0457[er] -> s_0456[c]		0	1000	0	1.7168e-05	1.56271e-05			s_3050[lp]	triglyceride (1-16:1, 2-18:1, 3-16:0) [lipid particle]
r_1694_REV	s_0456[c] -> s_0461[n]		0	1000	0	0	0			s_3051[lp]	diglyceride (1-18:0, 2-16:1) [lipid particle]
r_1695_REV	s_0462[p] -> s_0456[c]		0	1000	0	0	0			s_3052[lp]	triglyceride (1-18:0, 2-16:1, 3-16:0) [lipid particle]
r_1696_REV	s_0460[m] -> s_0456[c]		0	1000	0	0.864366	0.597001			s_3053[lp]	diglyceride (1-18:0, 2-18:1) [lipid particle]
r_1697_REV	s_0458[e] -> s_0456[c]		0	1000	0	0	0			s_3054[lp]	triglyceride (1-18:0, 2-18:1, 3-16:0) [lipid particle]
r_1698_REV	s_0530[er] -> s_0529[c]		0	1000	0	1.7168e-05	1.56271e-05			s_3055[lp]	diglyceride (1-18:1, 2-16:1) [lipid particle]
r_1699_REV	s_0533[n] -> s_0529[c]		0	1000	0	0	0			s_3056[lp]	triglyceride (1-18:1, 2-16:1, 3-16:0) [lipid particle]
r_1700_REV	s_0529[c] -> s_0534[p]		0	1000	0	0	0			s_3057[lp]	diglyceride (1-18:1, 2-18:1) [lipid particle]
r_1701_REV	s_0535[c] -> s_0536[g]		0	1000	0	0	0			s_3058[lp]	triglyceride (1-18:1, 2-18:1, 3-16:0) [lipid particle]
r_1702_REV	-> s_0544[e]		0	0	0	0	0			s_3059[lp]	triglyceride (1-16:0, 2-16:1, 3-16:1) [lipid particle]
r_1704_REV	s_0394[c] + s_0587[c] -> s_0434[c] + s_0589[c]		0	1000	0	8.60592e-05	6.96309e-05			s_3060[lp]	triglyceride (1-16:0, 2-18:1, 3-16:1) [lipid particle]
r_1705_REV	-> s_0546[e]		0	0	0	0	0			s_3061[lp]	triglyceride (1-16:1, 2-16:1, 3-16:1) [lipid particle]
r_1706_REV	-> s_0549[e]		0	0	0	0	0			s_3062[lp]	triglyceride (1-16:1, 2-18:1, 3-16:1) [lipid particle]
r_1707_REV	s_0548[c] -> s_0549[e]		0	1000	0	0	0			s_3063[lp]	triglyceride (1-18:0, 2-16:1, 3-16:1) [lipid particle]
r_1708_REV	s_0552[m] -> s_0551[c]		0	1000	0	0	0			s_3064[lp]	triglyceride (1-18:0, 2-18:1, 3-16:1) [lipid particle]
r_1709_REV	-> s_0554[e]		0	0	0	0	0			s_3065[lp]	triglyceride (1-18:1, 2-16:1, 3-16:1) [lipid particle]
r_1710_REV	-> s_0559[e]		0	0	0	0	0			s_3066[lp]	triglyceride (1-18:1, 2-18:1, 3-16:1) [lipid particle]
r_1711_REV	-> s_0560[e]		0	0	0	0	0			s_3067[lp]	triglyceride (1-16:0, 2-16:1, 3-18:0) [lipid particle]
r_1712_REV	-> s_0562[e]		0	0	0	0	0			s_3068[lp]	triglyceride (1-16:0, 2-18:1, 3-18:0) [lipid particle]
r_1713_REV	s_0412[c] -> s_0413[e]		0	1000	0	0	0			s_3069[lp]	triglyceride (1-16:1, 2-16:1, 3-18:0) [lipid particle]
r_1714_REV	-> s_0565[e]		0	1000	0	0	0			s_3070[lp]	triglyceride (1-16:1, 2-18:1, 3-18:0) [lipid particle]
r_1715_REV	-> s_0572[e]		0	0	0	0	0			s_3071[lp]	triglyceride (1-18:0, 2-16:1, 3-18:0) [lipid particle]
r_1716_REV	-> s_0576[e]		0	0	0	0	0			s_3072[lp]	triglyceride (1-18:0, 2-18:1, 3-18:0) [lipid particle]
r_1717_REV	s_0561[c] -> s_0562[e]		0	1000	0	0	0			s_3073[lp]	triglyceride (1-18:1, 2-16:1, 3-18:0) [lipid particle]
r_1718_REV	-> s_0579[e]		0	0	0	0	0			s_3074[lp]	triglyceride (1-18:1, 2-18:1, 3-18:0) [lipid particle]
r_1719_REV	s_0578[c] -> s_0579[e]		0	1000	0	0	0			s_3075[lp]	triglyceride (1-16:0, 2-16:1, 3-18:1) [lipid particle]
r_1720_REV	s_0583[n] -> s_0582[c]		0	1000	0	0	0			s_3076[lp]	triglyceride (1-16:0, 2-18:1, 3-18:1) [lipid particle]
r_1721_REV	s_0588[n] -> s_0587[c]		0	1000	0	0	0			s_3077[lp]	triglyceride (1-16:1, 2-16:1, 3-18:1) [lipid particle]
r_1726_REV	s_0593[n] -> s_0591[c]		0	1000	0	0	0			s_3078[lp]	triglyceride (1-16:1, 2-18:1, 3-18:1) [lipid particle]
r_1727_REV	-> s_0597[e]		0	0	0	0	0			s_3079[lp]	triglyceride (1-18:0, 2-16:1, 3-18:1) [lipid particle]
r_1729_REV	s_0394[c] + s_0582[c] -> s_0434[c] + s_0584[c]		0	1000	0	0.000129089	0.000104446			s_3080[lp]	triglyceride (1-18:0, 2-18:1, 3-18:1) [lipid particle]
r_1730_REV	-> s_0611[e]		0	0	0	0	0			s_3081[lp]	triglyceride (1-18:1, 2-16:1, 3-18:1) [lipid particle]
r_1737_REV	s_0614[n] -> s_0613[c]		0	1000	0	0	0			s_3082[lp]	triglyceride (1-18:1, 2-18:1, 3-18:1) [lipid particle]
r_1738_REV	s_0344[m] -> s_0343[c]		0	1000	0	0	0			s_3083[erm]	CTP [endoplasmic reticulum membrane]
r_1743_REV	s_0626[m] -> s_0625[c]		0	1000	0	0	0			s_3084[erm]	CDP-diacylglycerol (1-16:0, 2-16:1) [endoplasmic reticulum membrane]
r_1745_REV	s_0348[m] -> s_0347[c]		0	1000	0	0	0			s_3085[erm]	CDP-diacylglycerol (1-16:1, 2-16:1) [endoplasmic reticulum membrane]
r_1746_REV	s_0629[c] -> s_0632[m]		0	1000	0	0	0			s_3086[erm]	CDP-diacylglycerol (1-18:0, 2-16:1) [endoplasmic reticulum membrane]
r_1747_REV	s_0638[p] -> s_0633[c]		0	1000	0	0	0			s_3087[erm]	CDP-diacylglycerol (1-18:1, 2-16:1) [endoplasmic reticulum membrane]
r_1748_REV	s_0646[er] -> s_0645[c]		0	1000	0	0.0165287	0.0133734			s_3088[erm]	CDP-diacylglycerol (1-16:0, 2-18:1) [endoplasmic reticulum membrane]
r_1749_REV	-> s_0651[e]		0	0	0	0	0			s_3089[erm]	CDP-diacylglycerol (1-16:1, 2-18:1) [endoplasmic reticulum membrane]
r_1750_REV	s_0650[c] -> s_0651[e]		0	1000	0	0	0			s_3090[erm]	CDP-diacylglycerol (1-18:0, 2-18:1) [endoplasmic reticulum membrane]
r_1751_REV	s_0653[n] -> s_0652[c]		0	1000	0	0	0			s_3091[erm]	CDP-diacylglycerol (1-18:1, 2-18:1) [endoplasmic reticulum membrane]
r_1752_REV	s_0655[n] -> s_0654[c]		0	1000	0	0	0			s_3092[mm]	phosphatidate (1-16:0, 2-16:1) [mitochondrial membrane]
r_1753_REV	-> s_0659[e]		0	0	0	0	0			s_3093[mm]	CTP [mitochondrial membrane]
r_1754_REV	s_0663[er] -> s_0662[c]		0	1000	0	0	0			s_3094[mm]	H+ [mitochondrial membrane]
r_1757_REV	-> s_0668[e]		0	0	0	0	0			s_3095[mm]	diphosphate [mitochondrial membrane]
r_1758_REV	s_0666[c] -> s_0667[er]		0	1000	0	0	0			s_3096[mm]	CDP-diacylglycerol (1-16:0, 2-16:1) [mitochondrial membrane]
r_1759_REV	s_0669[lp] -> s_0666[c]		0	1000	0	0	0			s_3097[mm]	phosphatidate (1-16:1, 2-16:1) [mitochondrial membrane]
r_1761_REV	-> s_0681[e]		0	0	0	0	0			s_3098[mm]	CDP-diacylglycerol (1-16:1, 2-16:1) [mitochondrial membrane]
r_1762_REV	s_0681[e] -> s_0680[c]		0	1000	0	0	0			s_3099[mm]	phosphatidate (1-18:0, 2-16:1) [mitochondrial membrane]
r_1763_REV	s_0682[m] -> s_0680[c]		0	1000	0	0	0			s_3100[mm]	CDP-diacylglycerol (1-18:0, 2-16:1) [mitochondrial membrane]
r_1764_REV	-> s_0684[e]		0	0	0	0	0			s_3101[mm]	phosphatidate (1-18:1, 2-16:1) [mitochondrial membrane]
r_1765_REV	-> s_0686[e]		0	0	0	0	0			s_3102[mm]	CDP-diacylglycerol (1-18:1, 2-16:1) [mitochondrial membrane]
r_1766_REV	s_0191[m] -> s_0190[c]		0	1000	0	0	0			s_3103[mm]	phosphatidate (1-16:0, 2-18:1) [mitochondrial membrane]
r_1770_REV	s_0600[p] -> s_0595[c]		0	1000	0	0	0			s_3104[mm]	CDP-diacylglycerol (1-16:0, 2-18:1) [mitochondrial membrane]
r_1771_REV	s_1070[p] -> s_1065[c]		0	1000	0	0	0			s_3105[mm]	phosphatidate (1-16:1, 2-18:1) [mitochondrial membrane]
r_1772_REV	s_1166[p] -> s_1161[c]		0	1000	0	0	0			s_3106[mm]	CDP-diacylglycerol (1-16:1, 2-18:1) [mitochondrial membrane]
r_1774_REV	s_1291[p] -> s_1286[c]		0	1000	0	0	0			s_3107[erm]	L-serine [endoplasmic reticulum membrane]
r_1775_REV	s_1298[p] -> s_1293[c]		0	1000	0	0	0			s_3108[erm]	CMP [endoplasmic reticulum membrane]
r_1776_REV	s_1253[p] -> s_1248[c]		0	1000	0	0	0			s_3109[erm]	phosphatidyl-L-serine (1-16:0, 2-16:1) [endoplasmic reticulum membrane]
r_1777_REV	s_1161[c] -> s_1163[e]		0	1000	0	0	0			s_3110[erm]	phosphatidyl-L-serine (1-16:1, 2-16:1) [endoplasmic reticulum membrane]
r_1788_REV	-> s_0702[e]		0	0	0	0	0			s_3111[erm]	phosphatidyl-L-serine (1-18:0, 2-16:1) [endoplasmic reticulum membrane]
r_1791_REV	-> s_0715[e]		0	0	0	0	0			s_3112[erm]	phosphatidyl-L-serine (1-18:1, 2-16:1) [endoplasmic reticulum membrane]
r_1792_REV	-> s_0720[e]		0	0	0	0	0			s_3113[erm]	phosphatidyl-L-serine (1-16:0, 2-18:1) [endoplasmic reticulum membrane]
r_1793_REV	-> s_0723[e]		0	0	0	0	0			s_3114[erm]	phosphatidyl-L-serine (1-16:1, 2-18:1) [endoplasmic reticulum membrane]
r_1795_REV	s_0722[c] -> s_0723[e]		0	1000	0	0	0			s_3115[erm]	phosphatidyl-L-serine (1-18:0, 2-18:1) [endoplasmic reticulum membrane]
r_1796_REV	s_0725[c] -> s_0726[e]		0	1000	0	0	0			s_3116[erm]	phosphatidyl-L-serine (1-18:1, 2-18:1) [endoplasmic reticulum membrane]
r_1798_REV	-> s_0726[e]		0	0	0	0	0			s_3117[erm]	myo-inositol [endoplasmic reticulum membrane]
r_1800_REV	-> s_0736[e]		0	0	0	0	0			s_3118[erm]	1-phosphatidyl-1D-myo-inositol (1-16:0, 2-16:1) [endoplasmic reticulum membrane]
r_1801_REV	s_0739[c] -> s_0740[g]		0	1000	0	0	0			s_3119[erm]	1-phosphatidyl-1D-myo-inositol (1-16:1, 2-16:1) [endoplasmic reticulum membrane]
r_1802_REV	s_0742[n] -> s_0739[c]		0	1000	0	0	0			s_3120[erm]	1-phosphatidyl-1D-myo-inositol (1-18:0, 2-16:1) [endoplasmic reticulum membrane]
r_1803_REV	s_0744[g] -> s_0743[c]		0	1000	0	0	0			s_3121[erm]	1-phosphatidyl-1D-myo-inositol (1-18:1, 2-16:1) [endoplasmic reticulum membrane]
r_1805_REV	s_0566[v] -> s_0563[c]		0	1000	0	0	0			s_3122[erm]	1-phosphatidyl-1D-myo-inositol (1-16:0, 2-18:1) [endoplasmic reticulum membrane]
r_1806_REV	-> s_0755[e]		0	0	0	0	0			s_3123[erm]	1-phosphatidyl-1D-myo-inositol (1-16:1, 2-18:1) [endoplasmic reticulum membrane]
r_1807_REV	-> s_0751[e]		0	0	0	0	0			s_3124[erm]	1-phosphatidyl-1D-myo-inositol (1-18:0, 2-18:1) [endoplasmic reticulum membrane]
r_1808_REV	-> s_0766[e]		0	0	0	0	0			s_3125[erm]	1-phosphatidyl-1D-myo-inositol (1-18:1, 2-18:1) [endoplasmic reticulum membrane]
r_1809_REV	s_0770[m] -> s_0767[c]		0	1000	0	0	0			s_3126[erm]	sn-2-acyl-1-lysophosphatidylinositol (16:1) [endoplasmic reticulum membrane]
r_1810_REV	-> s_1004[e]		0	0	0	0	0			s_3127[erm]	sn-2-acyl-1-lysophosphatidylinositol (18:1) [endoplasmic reticulum membrane]
r_1811_REV	s_1005[m] -> s_1003[c]		0	1000	0	0	0			s_3128[mm]	phosphatidyl-L-serine (1-16:0, 2-16:1) [mitochondrial membrane]
r_1812_REV	s_0777[m] -> s_0775[c]		0	1000	0	0	0			s_3129[mm]	carbon dioxide [mitochondrial membrane]
r_1813_REV	s_0775[c] -> s_0776[e]		0	1000	0	0	0			s_3130[mm]	phosphatidylethanolamine (1-16:0, 2-16:1) [mitochondrial membrane]
r_1814_REV	-> s_0776[e]		0	0	0	0	0			s_3131[mm]	phosphatidyl-L-serine (1-16:1, 2-16:1) [mitochondrial membrane]
r_1815_REV	-> s_0780[e]		0	0	0	0	0			s_3132[mm]	phosphatidylethanolamine (1-16:1, 2-16:1) [mitochondrial membrane]
r_1816_REV	s_0780[e] -> s_0779[c]		0	1000	0	0	0			s_3133[mm]	phosphatidyl-L-serine (1-18:0, 2-16:1) [mitochondrial membrane]
r_1817_REV	s_0781[p] -> s_0779[c]		0	1000	0	0	0			s_3134[mm]	phosphatidylethanolamine (1-18:0, 2-16:1) [mitochondrial membrane]
r_1818_REV	-> s_0788[e]		0	0	0	0	0			s_3135[mm]	phosphatidyl-L-serine (1-18:1, 2-16:1) [mitochondrial membrane]
r_1819_REV	s_0789[m] -> s_0787[c]		0	1000	0	0	0			s_3136[mm]	phosphatidylethanolamine (1-18:1, 2-16:1) [mitochondrial membrane]
r_1820_REV	-> s_0791[e]		0	0	0	0	0			s_3137[mm]	phosphatidyl-L-serine (1-16:0, 2-18:1) [mitochondrial membrane]
r_1825_REV	s_0795[er] -> s_0794[c]		0	1000	0	0.0159646	0.0129084			s_3138[mm]	phosphatidylethanolamine (1-16:0, 2-18:1) [mitochondrial membrane]
r_1826_REV	s_0797[g] -> s_0794[c]		0	1000	0	0	0			s_3139[mm]	phosphatidyl-L-serine (1-16:1, 2-18:1) [mitochondrial membrane]
r_1827_REV	s_0798[lp] -> s_0794[c]		0	1000	0	0	0			s_3140[mm]	phosphatidylethanolamine (1-16:1, 2-18:1) [mitochondrial membrane]
r_1829_REV	s_0800[n] -> s_0794[c]		0	1000	0	0	0			s_3141[mm]	phosphatidyl-L-serine (1-18:0, 2-18:1) [mitochondrial membrane]
r_1830_REV	s_0801[p] -> s_0794[c]		0	1000	0	0	0			s_3142[mm]	phosphatidylethanolamine (1-18:0, 2-18:1) [mitochondrial membrane]
r_1831_REV	s_0802[v] -> s_0794[c]		0	1000	0	0	0			s_3143[mm]	phosphatidyl-L-serine (1-18:1, 2-18:1) [mitochondrial membrane]
r_1832_REV	-> s_0796[e]		0	1000	0	0.00776898	0			s_3144[mm]	phosphatidylethanolamine (1-18:1, 2-18:1) [mitochondrial membrane]
r_1833_REV	s_0817[er] -> s_0816[c]		0	1000	0	0	0			s_3145[gm]	phosphatidyl-L-serine (1-16:0, 2-16:1) [golgi membrane]
r_1834_REV	-> s_0826[e]		0	0	0	0	0			s_3146[gm]	H+ [golgi membrane]
r_1835_REV	s_1286[c] -> s_1288[e]		0	1000	0	0	0			s_3147[gm]	carbon dioxide [golgi membrane]
r_1836_REV	s_1293[c] -> s_1295[e]		0	1000	0	0	0			s_3148[gm]	phosphatidylethanolamine (1-16:0, 2-16:1) [golgi membrane]
r_1839_REV	s_0839[n] -> s_0837[c]		0	1000	0	0	0			s_3149[gm]	phosphatidyl-L-serine (1-16:1, 2-16:1) [golgi membrane]
r_1840_REV	s_0221[m] -> s_0218[c]		0	1000	0	0.00148181	0			s_3150[gm]	phosphatidylethanolamine (1-16:1, 2-16:1) [golgi membrane]
r_1841_REV	-> s_0844[e]		0	0	0	0	0			s_3151[gm]	phosphatidyl-L-serine (1-18:0, 2-16:1) [golgi membrane]
r_1842_REV	s_0843[c] -> s_0844[e]		0	1000	0	0	0			s_3152[gm]	phosphatidylethanolamine (1-18:0, 2-16:1) [golgi membrane]
r_1843_REV	-> s_0851[e]		0	0	0	0	0			s_3153[gm]	phosphatidyl-L-serine (1-18:1, 2-16:1) [golgi membrane]
r_1844_REV	s_0852[m] -> s_0850[c]		0	1000	0	0	0			s_3154[gm]	phosphatidylethanolamine (1-18:1, 2-16:1) [golgi membrane]
r_1845_REV	s_0851[e] -> s_0850[c]		0	1000	0	0	0			s_3155[gm]	phosphatidyl-L-serine (1-16:0, 2-18:1) [golgi membrane]
r_1846_REV	s_0854[m] -> s_0853[c]		0	1000	0	0	0			s_3156[gm]	phosphatidylethanolamine (1-16:0, 2-18:1) [golgi membrane]
r_1847_REV	-> s_0857[e]		0	0	0	0	0			s_3157[gm]	phosphatidyl-L-serine (1-16:1, 2-18:1) [golgi membrane]
r_1849_REV	s_1159[n] -> s_1158[c]		0	1000	0	0	0			s_3158[gm]	phosphatidylethanolamine (1-16:1, 2-18:1) [golgi membrane]
r_1851_REV	s_0894[er] -> s_0895[g]		0	1000	0	0	0			s_3159[gm]	phosphatidyl-L-serine (1-18:0, 2-18:1) [golgi membrane]
r_1852_REV	s_0900[er] -> s_0901[g]		0	1000	0	0	0			s_3160[gm]	phosphatidylethanolamine (1-18:0, 2-18:1) [golgi membrane]
r_1853_REV	s_0906[er] -> s_0907[g]		0	1000	0	0	0			s_3161[gm]	phosphatidyl-L-serine (1-18:1, 2-18:1) [golgi membrane]
r_1854_REV	s_0912[er] -> s_0913[g]		0	1000	0	0	0			s_3162[gm]	phosphatidylethanolamine (1-18:1, 2-18:1) [golgi membrane]
r_1855_REV	s_0918[er] -> s_0919[g]		0	1000	0	0	0			s_3163[vm]	phosphatidyl-L-serine (1-16:0, 2-16:1) [vacuolar membrane]
r_1856_REV	s_0897[er] -> s_0898[g]		0	1000	0	0	0			s_3164[vm]	H+ [vacuolar membrane]
r_1857_REV	s_0903[er] -> s_0904[g]		0	1000	0	0	0			s_3165[vm]	carbon dioxide [vacuolar membrane]
r_1858_REV	s_0909[er] -> s_0910[g]		0	1000	0	0	0			s_3166[vm]	phosphatidylethanolamine (1-16:0, 2-16:1) [vacuolar membrane]
r_1859_REV	s_0915[er] -> s_0916[g]		0	1000	0	0	0			s_3167[vm]	phosphatidyl-L-serine (1-16:1, 2-16:1) [vacuolar membrane]
r_1860_REV	s_0921[er] -> s_0922[g]		0	1000	0	0	0			s_3168[vm]	phosphatidylethanolamine (1-16:1, 2-16:1) [vacuolar membrane]
r_1861_REV	-> s_0925[e]		0	1000	0	3.5858e-08	2.90129e-08			s_3169[vm]	phosphatidyl-L-serine (1-18:0, 2-16:1) [vacuolar membrane]
r_1862_REV	-> s_0928[e]		0	0	0	0	0			s_3170[vm]	phosphatidylethanolamine (1-18:0, 2-16:1) [vacuolar membrane]
r_1863_REV	s_0930[e] -> s_0929[c]		0	1000	0	0	0			s_3171[vm]	phosphatidyl-L-serine (1-18:1, 2-16:1) [vacuolar membrane]
r_1864_REV	s_0931[m] -> s_0929[c]		0	1000	0	0	0			s_3172[vm]	phosphatidylethanolamine (1-18:1, 2-16:1) [vacuolar membrane]
r_1865_REV	-> s_0930[e]		0	0	0	0	0			s_3173[vm]	phosphatidyl-L-serine (1-16:0, 2-18:1) [vacuolar membrane]
r_1866_REV	-> s_0933[e]		0	0	0	0	0			s_3174[vm]	phosphatidylethanolamine (1-16:0, 2-18:1) [vacuolar membrane]
r_1867_REV	-> s_0936[e]		0	0	0	0	0			s_3175[vm]	phosphatidyl-L-serine (1-16:1, 2-18:1) [vacuolar membrane]
r_1868_REV	s_0933[e] -> s_0932[c]		0	1000	0	0	0			s_3176[vm]	phosphatidylethanolamine (1-16:1, 2-18:1) [vacuolar membrane]
r_1869_REV	s_0934[m] -> s_0932[c]		0	1000	0	0	0			s_3177[vm]	phosphatidyl-L-serine (1-18:0, 2-18:1) [vacuolar membrane]
r_1870_REV	-> s_0938[e]		0	0	0	0	0			s_3178[vm]	phosphatidylethanolamine (1-18:0, 2-18:1) [vacuolar membrane]
r_1873_REV	-> s_0956[e]		0	0	0	0	0			s_3179[vm]	phosphatidyl-L-serine (1-18:1, 2-18:1) [vacuolar membrane]
r_1875_REV	-> s_0962[e]		0	0	0	0	0			s_3180[vm]	phosphatidylethanolamine (1-18:1, 2-18:1) [vacuolar membrane]
r_1876_REV	s_0961[c] -> s_0962[e]		0	1000	0	0	0			s_3181[erm]	phosphatidylethanolamine (1-16:0, 2-16:1) [endoplasmic reticulum membrane]
r_1877_REV	s_0963[c] -> s_0964[e]		0	1000	0	0	0			s_3182[erm]	S-adenosyl-L-methionine [endoplasmic reticulum membrane]
r_1878_REV	-> s_0964[e]		0	0	0	0	0			s_3183[erm]	S-adenosyl-L-homocysteine [endoplasmic reticulum membrane]
r_1879_REV	-> s_0966[e]		0	0	0	0	0			s_3184[erm]	phosphatidyl-N-methylethanolamine (1-16:0, 2-16:1) [endoplasmic reticulum membrane]
r_1880_REV	-> s_0970[e]		0	0	0	0	0			s_3185[erm]	phosphatidylethanolamine (1-16:1, 2-16:1) [endoplasmic reticulum membrane]
r_1881_REV	-> s_0974[e]		0	0	0	0	0			s_3186[erm]	phosphatidyl-N-methylethanolamine (1-16:1, 2-16:1) [endoplasmic reticulum membrane]
r_1883_REV	-> s_0982[e]		0	0	0	0	0			s_3187[erm]	phosphatidylethanolamine (1-18:0, 2-16:1) [endoplasmic reticulum membrane]
r_1884_REV	s_0678[m] -> s_0677[c]		0	1000	0	0	0			s_3188[erm]	phosphatidyl-N-methylethanolamine (1-18:0, 2-16:1) [endoplasmic reticulum membrane]
r_1885_REV	s_0679[p] -> s_0677[c]		0	1000	0	0	0			s_3189[erm]	phosphatidylethanolamine (1-18:1, 2-16:1) [endoplasmic reticulum membrane]
r_1886_REV	-> s_0990[e]		0	0	0	0	0			s_3190[erm]	phosphatidyl-N-methylethanolamine (1-18:1, 2-16:1) [endoplasmic reticulum membrane]
r_1887_REV	s_0118[c] + s_0794[c] + s_0803[c] -> s_0997[c]		0	1000	0	0	0			s_3191[erm]	phosphatidylethanolamine (1-16:0, 2-18:1) [endoplasmic reticulum membrane]
r_1889_REV	-> s_0992[e]		0	0	0	0	0			s_3192[erm]	phosphatidyl-N-methylethanolamine (1-16:0, 2-18:1) [endoplasmic reticulum membrane]
r_1890_REV	s_0994[n] -> s_0991[c]		0	1000	0	0	0			s_3193[erm]	phosphatidylethanolamine (1-16:1, 2-18:1) [endoplasmic reticulum membrane]
r_1891_REV	-> s_1000[e]		0	0	0	0	0			s_3194[erm]	phosphatidyl-N-methylethanolamine (1-16:1, 2-18:1) [endoplasmic reticulum membrane]
r_1892_REV	s_1001[n] -> s_0999[c]		0	1000	0	0	0			s_3195[erm]	phosphatidylethanolamine (1-18:0, 2-18:1) [endoplasmic reticulum membrane]
r_1893_REV	-> s_1007[e]		0	0	0	0	0			s_3196[erm]	phosphatidyl-N-methylethanolamine (1-18:0, 2-18:1) [endoplasmic reticulum membrane]
r_1895_REV	s_1014[c] -> s_1015[e]		0	1000	0	0	0			s_3197[erm]	phosphatidylethanolamine (1-18:1, 2-18:1) [endoplasmic reticulum membrane]
r_1897_REV	-> s_1017[e]		0	0	0	0	0			s_3198[erm]	phosphatidyl-N-methylethanolamine (1-18:1, 2-18:1) [endoplasmic reticulum membrane]
r_1899_REV	-> s_1022[e]		0	0	0	0	0			s_3199[erm]	phosphatidyl-N,N-dimethylethanolamine (1-16:0, 2-16:1) [endoplasmic reticulum membrane]
r_1900_REV	-> s_1026[e]		0	0	0	0	0			s_3200[erm]	phosphatidyl-N,N-dimethylethanolamine (1-16:1, 2-16:1) [endoplasmic reticulum membrane]
r_1901_REV	s_0066[c] -> s_0067[e]		0	1000	0	0	0			s_3201[erm]	phosphatidyl-N,N-dimethylethanolamine (1-18:0, 2-16:1) [endoplasmic reticulum membrane]
r_1902_REV	-> s_1030[e]		0	0	0	0	0			s_3202[erm]	phosphatidyl-N,N-dimethylethanolamine (1-18:1, 2-16:1) [endoplasmic reticulum membrane]
r_1903_REV	-> s_1033[e]		0	0	0	0	0			s_3203[erm]	phosphatidyl-N,N-dimethylethanolamine (1-16:0, 2-18:1) [endoplasmic reticulum membrane]
r_1904_REV	-> s_1036[e]		0	0	0	0	0			s_3204[erm]	phosphatidyl-N,N-dimethylethanolamine (1-16:1, 2-18:1) [endoplasmic reticulum membrane]
r_1905_REV	s_1037[m] -> s_1035[c]		0	1000	0	0	0			s_3205[erm]	phosphatidyl-N,N-dimethylethanolamine (1-18:0, 2-18:1) [endoplasmic reticulum membrane]
r_1906_REV	-> s_1041[e]		0	0	0	0	0			s_3206[erm]	phosphatidyl-N,N-dimethylethanolamine (1-18:1, 2-18:1) [endoplasmic reticulum membrane]
r_1907_REV	s_1040[er] -> s_1039[c]		0	1000	0	0	0			s_3207[erm]	phosphatidylcholine (1-16:0, 2-16:1) [endoplasmic reticulum membrane]
r_1908_REV	s_0989[c] -> s_0990[e]		0	1000	0	0	0			s_3208[erm]	phosphatidylcholine (1-16:1, 2-16:1) [endoplasmic reticulum membrane]
r_1909_REV	-> s_1044[e]		0	0	0	0	0			s_3209[erm]	phosphatidylcholine (1-18:0, 2-16:1) [endoplasmic reticulum membrane]
r_1910_REV	s_1043[c] -> s_1044[e]		0	1000	0	0	0			s_3210[erm]	phosphatidylcholine (1-18:1, 2-16:1) [endoplasmic reticulum membrane]
r_1911_REV	-> s_1046[e]		0	0	0	0	0			s_3211[erm]	phosphatidylcholine (1-16:0, 2-18:1) [endoplasmic reticulum membrane]
r_1912_REV	-> s_1049[e]		0	0	0	0	0			s_3212[erm]	phosphatidylcholine (1-16:1, 2-18:1) [endoplasmic reticulum membrane]
r_1913_REV	-> s_1052[e]		0	0	0	0	0			s_3213[erm]	phosphatidylcholine (1-18:0, 2-18:1) [endoplasmic reticulum membrane]
r_1914_REV	-> s_1057[e]		0	0	0	0	0			s_3214[erm]	phosphatidylcholine (1-18:1, 2-18:1) [endoplasmic reticulum membrane]
r_1915_REV	-> s_1061[e]		0	0	0	0	0			s_3215[erm]	CDP [endoplasmic reticulum membrane]
r_1916_REV	-> s_1067[e]		0	0	0	0	0			s_3216[erm]	CDP-ethanolamine [endoplasmic reticulum membrane]
r_1920_REV	s_0861[er] -> s_0862[g]		0	1000	0	0	0			s_3217[erm]	CDP-choline [endoplasmic reticulum membrane]
r_1921_REV	s_0867[er] -> s_0868[g]		0	1000	0	0	0			s_3218[mm]	glycerol 3-phosphate [mitochondrial membrane]
r_1922_REV	s_0873[er] -> s_0874[g]		0	1000	0	0	0			s_3219[mm]	CMP [mitochondrial membrane]
r_1923_REV	s_0879[er] -> s_0880[g]		0	1000	0	0	0			s_3220[mm]	3-(3-sn-phosphatidyl)-sn-glycerol 1-phosphate (1-16:0, 2-16:1) [mitochondrial membrane]
r_1924_REV	s_0885[er] -> s_0886[g]		0	1000	0	0	0			s_3221[mm]	3-(3-sn-phosphatidyl)-sn-glycerol 1-phosphate (1-16:1, 2-16:1) [mitochondrial membrane]
r_1925_REV	s_0864[er] -> s_0865[g]		0	1000	0	0	0			s_3222[mm]	3-(3-sn-phosphatidyl)-sn-glycerol 1-phosphate (1-18:0, 2-16:1) [mitochondrial membrane]
r_1926_REV	s_0870[er] -> s_0871[g]		0	1000	0	0	0			s_3223[mm]	3-(3-sn-phosphatidyl)-sn-glycerol 1-phosphate (1-18:1, 2-16:1) [mitochondrial membrane]
r_1927_REV	s_0876[er] -> s_0877[g]		0	1000	0	0	0			s_3224[mm]	3-(3-sn-phosphatidyl)-sn-glycerol 1-phosphate (1-16:0, 2-18:1) [mitochondrial membrane]
r_1928_REV	s_0882[er] -> s_0883[g]		0	1000	0	0	0			s_3225[mm]	3-(3-sn-phosphatidyl)-sn-glycerol 1-phosphate (1-16:1, 2-18:1) [mitochondrial membrane]
r_1929_REV	s_0888[er] -> s_0889[g]		0	1000	0	0	0			s_3226[mm]	H2O [mitochondrial membrane]
r_1930_REV	s_0066[c] + s_1274[p] -> s_0069[p] + s_1271[c]		0	1000	0	0	0			s_3227[mm]	phosphatidylglycerol (1-16:0, 2-16:1) [mitochondrial membrane]
r_1931_REV	-> s_1106[e]		0	0	0	0	0			s_3228[mm]	phosphate [mitochondrial membrane]
r_1932_REV	s_1108[er] -> s_1107[c]		0	1000	0	0.0165287	0.0133734			s_3229[mm]	phosphatidylglycerol (1-16:1, 2-16:1) [mitochondrial membrane]
r_1937_REV	s_1116[er] -> s_1117[g]		0	1000	0	0	0			s_3230[mm]	phosphatidylglycerol (1-18:0, 2-16:1) [mitochondrial membrane]
r_1938_REV	s_1122[er] -> s_1123[g]		0	1000	0	0	0			s_3231[mm]	phosphatidylglycerol (1-18:1, 2-16:1) [mitochondrial membrane]
r_1939_REV	s_1128[er] -> s_1129[g]		0	1000	0	0	0			s_3232[mm]	phosphatidylglycerol (1-16:0, 2-18:1) [mitochondrial membrane]
r_1940_REV	s_1134[er] -> s_1135[g]		0	1000	0	0	0			s_3233[mm]	phosphatidylglycerol (1-16:1, 2-18:1) [mitochondrial membrane]
r_1941_REV	s_1140[er] -> s_1141[g]		0	1000	0	0	0			s_3234[mm]	cardiolipin (1-16:0, 2-16:1, 3-16:0, 4-16:1) [mitochondrial membrane]
r_1942_REV	s_1119[er] -> s_1120[g]		0	1000	0	0	0			s_3235[mm]	cardiolipin (1-16:0, 2-16:1, 3-16:1, 4-16:1) [mitochondrial membrane]
r_1943_REV	s_1125[er] -> s_1126[g]		0	1000	0	0	0			s_3236[mm]	cardiolipin (1-16:0, 2-16:1, 3-18:0, 4-16:1) [mitochondrial membrane]
r_1944_REV	s_1131[er] -> s_1132[g]		0	1000	0	0	0			s_3237[mm]	cardiolipin (1-16:0, 2-16:1, 3-18:1, 4-16:1) [mitochondrial membrane]
r_1945_REV	s_1137[er] -> s_1138[g]		0	1000	0	0	0			s_3238[mm]	cardiolipin (1-16:0, 2-16:1, 3-16:0, 4-18:1) [mitochondrial membrane]
r_1946_REV	s_1143[er] -> s_1144[g]		0	1000	0	0	0			s_3239[mm]	cardiolipin (1-16:0, 2-16:1, 3-16:1, 4-18:1) [mitochondrial membrane]
r_1947_REV	-> s_1154[e]		0	0	0	0	0			s_3240[mm]	cardiolipin (1-16:1, 2-16:1, 3-16:0, 4-16:1) [mitochondrial membrane]
r_1952_REV	-> s_1186[e]		0	0	0	0	0			s_3241[mm]	cardiolipin (1-16:1, 2-16:1, 3-16:1, 4-16:1) [mitochondrial membrane]
r_1963_REV	s_1208[er] -> s_1207[c]		0	1000	0	0.000546868	0.000449418			s_3242[mm]	cardiolipin (1-16:1, 2-16:1, 3-18:0, 4-16:1) [mitochondrial membrane]
r_1964_REV	s_1213[er] -> s_1212[c]		0	1000	0	0	0			s_3243[mm]	cardiolipin (1-16:1, 2-16:1, 3-18:1, 4-16:1) [mitochondrial membrane]
r_1965_REV	s_0421[m] -> s_0419[c]		0	1000	0	0	0			s_3244[mm]	cardiolipin (1-16:1, 2-16:1, 3-16:0, 4-18:1) [mitochondrial membrane]
r_1966_REV	s_1217[n] -> s_1216[c]		0	1000	0	0	0			s_3245[mm]	cardiolipin (1-16:1, 2-16:1, 3-16:1, 4-18:1) [mitochondrial membrane]
r_1967_REV	-> s_1220[e]		0	0	0	0	0			s_3246[mm]	cardiolipin (1-18:0, 2-16:1, 3-16:0, 4-16:1) [mitochondrial membrane]
r_1968_REV	-> s_1225[e]		0	0	0	0	0			s_3247[mm]	cardiolipin (1-18:0, 2-16:1, 3-16:1, 4-16:1) [mitochondrial membrane]
r_1970_REV	s_1227[n] -> s_1224[c]		0	1000	0	0	0			s_3248[mm]	cardiolipin (1-18:0, 2-16:1, 3-18:0, 4-16:1) [mitochondrial membrane]
r_1971_REV	s_1228[p] -> s_1224[c]		0	1000	0	0	0			s_3249[mm]	cardiolipin (1-18:0, 2-16:1, 3-18:1, 4-16:1) [mitochondrial membrane]
r_1977_REV	s_1276[er] -> s_1275[c]		0	1000	0	0	0			s_3250[mm]	cardiolipin (1-18:0, 2-16:1, 3-16:0, 4-18:1) [mitochondrial membrane]
r_1978_REV	s_1278[m] -> s_1275[c]		0	1000	0	0	0			s_3251[mm]	cardiolipin (1-18:0, 2-16:1, 3-16:1, 4-18:1) [mitochondrial membrane]
r_1979_REV	s_1275[c] -> s_1277[e]		0	1000	0	0	0			s_3252[mm]	cardiolipin (1-18:1, 2-16:1, 3-16:0, 4-16:1) [mitochondrial membrane]
r_1980_REV	s_1279[p] -> s_1275[c]		0	1000	0	0	0			s_3253[mm]	cardiolipin (1-18:1, 2-16:1, 3-16:1, 4-16:1) [mitochondrial membrane]
r_1981_REV	s_1449[c] -> s_1450[e]		0	1000	0	0	0			s_3254[mm]	cardiolipin (1-18:1, 2-16:1, 3-18:0, 4-16:1) [mitochondrial membrane]
r_1984_REV	-> s_1250[e]		0	0	0	0	0			s_3255[mm]	cardiolipin (1-18:1, 2-16:1, 3-18:1, 4-16:1) [mitochondrial membrane]
r_1987_REV	-> s_1267[e]		0	0	0	0	0			s_3256[mm]	cardiolipin (1-18:1, 2-16:1, 3-16:0, 4-18:1) [mitochondrial membrane]
r_1988_REV	s_1272[e] -> s_1271[c]		0	1000	0	0	0			s_3257[mm]	cardiolipin (1-18:1, 2-16:1, 3-16:1, 4-18:1) [mitochondrial membrane]
r_1989_REV	-> s_1272[e]		0	0	0	0	0			s_3258[mm]	cardiolipin (1-16:0, 2-18:1, 3-16:0, 4-16:1) [mitochondrial membrane]
r_1991_REV	s_1623[p] -> s_1620[c]		0	1000	0	0	0			s_3259[mm]	cardiolipin (1-16:0, 2-18:1, 3-16:1, 4-16:1) [mitochondrial membrane]
r_1992_REV	-> s_1277[e]		0	1000	0	1.38717	1.0797			s_3260[mm]	cardiolipin (1-16:0, 2-18:1, 3-18:0, 4-16:1) [mitochondrial membrane]
r_1993_REV	-> s_1288[e]		0	0	0	0	0			s_3261[mm]	cardiolipin (1-16:0, 2-18:1, 3-18:1, 4-16:1) [mitochondrial membrane]
r_1994_REV	-> s_1295[e]		0	0	0	0	0			s_3262[mm]	cardiolipin (1-16:0, 2-18:1, 3-16:0, 4-18:1) [mitochondrial membrane]
r_1995_REV	s_1303[er] -> s_1302[c]		0	1000	0	0	0			s_3263[mm]	cardiolipin (1-16:0, 2-18:1, 3-16:1, 4-18:1) [mitochondrial membrane]
r_1996_REV	s_1308[m] -> s_1307[c]		0	1000	0	0	0			s_3264[mm]	cardiolipin (1-16:1, 2-18:1, 3-16:0, 4-16:1) [mitochondrial membrane]
r_1998_REV	s_0390[c] -> s_0391[e]		0	1000	0	0	0			s_3265[mm]	cardiolipin (1-16:1, 2-18:1, 3-16:1, 4-16:1) [mitochondrial membrane]
r_1999_REV	-> s_1309[e]		0	0	0	0	0			s_3266[mm]	cardiolipin (1-16:1, 2-18:1, 3-18:0, 4-16:1) [mitochondrial membrane]
r_2000_REV	-> s_1317[e]		0	0	0	0	0			s_3267[mm]	cardiolipin (1-16:1, 2-18:1, 3-18:1, 4-16:1) [mitochondrial membrane]
r_2001_REV	-> s_1319[e]		0	0	0	0	0			s_3268[mm]	cardiolipin (1-16:1, 2-18:1, 3-16:0, 4-18:1) [mitochondrial membrane]
r_2002_REV	s_1319[e] -> s_1318[c]		0	1000	0	0	0			s_3269[mm]	cardiolipin (1-16:1, 2-18:1, 3-16:1, 4-18:1) [mitochondrial membrane]
r_2003_REV	s_1320[m] -> s_1318[c]		0	1000	0	0	0			s_3270[mm]	monolysocardiolipin (2-16:1, 3-16:0, 4-16:1) [mitochondrial membrane]
r_2005_REV	-> s_1324[e]		0	1000	0	0.00776898	0			s_3271[mm]	palmitate [mitochondrial membrane]
r_2008_REV	s_1329[v] -> s_1322[c]		0	1000	0	0	0			s_3272[mm]	monolysocardiolipin (2-16:1, 3-16:1, 4-16:1) [mitochondrial membrane]
r_2020_REV	-> s_1374[e]		0	1000	0	0	0			s_3273[mm]	monolysocardiolipin (2-16:1, 3-18:0, 4-16:1) [mitochondrial membrane]
r_2022_REV	s_1385[m] -> s_1384[c]		0	1000	0	0	0			s_3274[mm]	monolysocardiolipin (2-16:1, 3-18:1, 4-16:1) [mitochondrial membrane]
r_2023_REV	s_1387[m] -> s_1386[c]		0	1000	0	0	0			s_3275[mm]	monolysocardiolipin (2-16:1, 3-16:0, 4-18:1) [mitochondrial membrane]
r_2024_REV	-> s_1390[e]		0	0	0	0	0			s_3276[mm]	monolysocardiolipin (2-16:1, 3-16:1, 4-18:1) [mitochondrial membrane]
r_2028_REV	-> s_1397[e]		0	0	0	0	0			s_3277[mm]	stearate [mitochondrial membrane]
r_2031_REV	s_0415[c] + s_1550[c] -> s_1322[c] + s_1556[c]		0	1000	0	0	0			s_3278[mm]	monolysocardiolipin (2-18:1, 3-16:0, 4-16:1) [mitochondrial membrane]
r_2032_REV	s_0636[m] -> s_0633[c]		0	1000	0	0	0			s_3279[mm]	monolysocardiolipin (2-18:1, 3-16:1, 4-16:1) [mitochondrial membrane]
r_2033_REV	-> s_1400[e]		0	0	0	0	0			s_3280[mm]	monolysocardiolipin (2-18:1, 3-18:0, 4-16:1) [mitochondrial membrane]
r_2036_REV	s_1404[m] -> s_1403[c]		0	1000	0	0	0			s_3281[mm]	monolysocardiolipin (2-18:1, 3-18:1, 4-16:1) [mitochondrial membrane]
r_2037_REV	s_1619[p] -> s_1616[c]		0	1000	0	0	0			s_3282[mm]	monolysocardiolipin (2-18:1, 3-16:0, 4-18:1) [mitochondrial membrane]
r_2038_REV	-> s_1406[e]		0	0	0	0	0			s_3283[mm]	monolysocardiolipin (2-18:1, 3-16:1, 4-18:1) [mitochondrial membrane]
r_2042_REV	s_1415[m] -> s_1413[c]		0	1000	0	0	0			s_3284[mm]	monolysocardiolipin (1-16:0, 2-16:1, 4-16:1) [mitochondrial membrane]
r_2043_REV	-> s_1418[e]		0	0	0	0	0			s_3285[mm]	monolysocardiolipin (1-16:0, 2-16:1, 4-18:1) [mitochondrial membrane]
r_2044_REV	-> s_1425[e]		0	0	0	0	0			s_3286[mm]	monolysocardiolipin (1-16:1, 2-16:1, 4-16:1) [mitochondrial membrane]
r_2045_REV	s_1042[m] -> s_1039[c]		0	1000	0	0	0			s_3287[mm]	monolysocardiolipin (1-16:1, 2-16:1, 4-18:1) [mitochondrial membrane]
r_2046_REV	-> s_1435[e]		0	0	0	0	0			s_3288[mm]	monolysocardiolipin (1-18:0, 2-16:1, 4-16:1) [mitochondrial membrane]
r_2049_REV	-> s_1438[e]		0	1000	0	0	0			s_3289[mm]	monolysocardiolipin (1-18:0, 2-16:1, 4-18:1) [mitochondrial membrane]
r_2051_REV	-> s_1440[e]		0	0	0	0	0			s_3290[mm]	monolysocardiolipin (1-18:1, 2-16:1, 4-16:1) [mitochondrial membrane]
r_2052_REV	-> s_1443[e]		0	0	0	0	0			s_3291[mm]	monolysocardiolipin (1-18:1, 2-16:1, 4-18:1) [mitochondrial membrane]
r_2053_REV	s_1448[er] -> s_1447[c]		0	1000	0	0	0			s_3292[mm]	monolysocardiolipin (1-16:0, 2-18:1, 4-16:1) [mitochondrial membrane]
r_2054_REV	s_0037[c] -> s_0038[er]		0	1000	0	0	0			s_3293[mm]	monolysocardiolipin (1-16:0, 2-18:1, 4-18:1) [mitochondrial membrane]
r_2055_REV	-> s_1450[e]		0	0	0	0	0			s_3294[mm]	monolysocardiolipin (1-16:1, 2-18:1, 4-16:1) [mitochondrial membrane]
r_2056_REV	-> s_1459[e]		0	0	0	0	0			s_3295[mm]	monolysocardiolipin (1-16:1, 2-18:1, 4-18:1) [mitochondrial membrane]
r_2057_REV	s_1458[c] -> s_1459[e]		0	1000	0	0	0			s_3296[mm]	phosphatidylcholine (1-16:0, 2-16:1) [mitochondrial membrane]
r_2058_REV	-> s_1466[e]		0	0	0	0	0			s_3297[mm]	1-acylglycerophosphocholine (16:0) [mitochondrial membrane]
r_2060_REV	-> s_1468[e]		0	1000	0	0.00391956	0.00317134			s_3298[mm]	phosphatidylcholine (1-16:1, 2-16:1) [mitochondrial membrane]
r_2061_REV	-> s_1470[e]		0	0	0	0	0			s_3299[mm]	1-acylglycerophosphocholine (16:1) [mitochondrial membrane]
r_2062_REV	-> s_1472[e]		0	0	0	0	0			s_3300[mm]	phosphatidylcholine (1-18:0, 2-16:1) [mitochondrial membrane]
r_2063_REV	s_1480[er] -> s_1479[c]		0	1000	0	0	0			s_3301[mm]	1-acylglycerophosphocholine (18:0) [mitochondrial membrane]
r_2066_REV	-> s_1476[e]		0	0	0	0	0			s_3302[mm]	phosphatidylcholine (1-18:1, 2-16:1) [mitochondrial membrane]
r_2067_REV	-> s_1490[e]		0	0	0	0	0			s_3303[mm]	1-acylglycerophosphocholine (18:1) [mitochondrial membrane]
r_2068_REV	-> s_1498[e]		0	0	0	0	0			s_3304[mm]	phosphatidylcholine (1-16:0, 2-18:1) [mitochondrial membrane]
r_2073_REV	-> s_1494[e]		0	0	0	0	0			s_3305[mm]	phosphatidylcholine (1-16:1, 2-18:1) [mitochondrial membrane]
r_2080_REV	s_1522[v] -> s_1520[c]		0	1000	0	0	0			s_3306[mm]	phosphatidylcholine (1-18:0, 2-18:1) [mitochondrial membrane]
r_2083_REV	-> s_1530[e]		0	0	0	0	0			s_3307[mm]	phosphatidylcholine (1-18:1, 2-18:1) [mitochondrial membrane]
r_2084_REV	s_1530[e] -> s_1529[c]		0	1000	0	0	0			s_3308[mm]	cardiolipin (1-18:1, 2-18:1, 3-16:0, 4-16:1) [mitochondrial membrane]
r_2085_REV	s_1531[m] -> s_1529[c]		0	1000	0	0	0			s_3309[mm]	cardiolipin (1-18:1, 2-18:1, 3-16:1, 4-16:1) [mitochondrial membrane]
r_2087_REV	s_1054[p] -> s_1051[c]		0	1000	0	0	0			s_3310[mm]	cardiolipin (1-18:1, 2-18:1, 3-18:0, 4-16:1) [mitochondrial membrane]
r_2089_REV	s_1548[n] -> s_1545[c]		0	1000	0	0	0			s_3311[mm]	cardiolipin (1-18:1, 2-18:1, 3-18:1, 4-16:1) [mitochondrial membrane]
r_2090_REV	-> s_1551[e]		0	0	0	0	0			s_3312[mm]	cardiolipin (1-18:1, 2-18:1, 3-16:0, 4-18:1) [mitochondrial membrane]
r_2091_REV	-> s_1553[e]		0	0	0	0	0			s_3313[mm]	cardiolipin (1-18:1, 2-18:1, 3-16:1, 4-18:1) [mitochondrial membrane]
r_2092_REV	-> s_1557[e]		0	0	0	0	0			s_3314[mm]	cardiolipin (1-16:0, 2-16:1, 3-18:1, 4-18:1) [mitochondrial membrane]
r_2093_REV	s_1058[m] -> s_1056[c]		0	1000	0	0.0147881	0.0119651			s_3315[mm]	cardiolipin (1-16:1, 2-16:1, 3-18:1, 4-18:1) [mitochondrial membrane]
r_2094_REV	s_0804[er] -> s_0803[c]		0	1000	0	0.000298455	0.00024669			s_3316[mm]	cardiolipin (1-18:0, 2-16:1, 3-18:1, 4-18:1) [mitochondrial membrane]
r_2095_REV	s_0806[g] -> s_0803[c]		0	1000	0	0	0			s_3317[mm]	cardiolipin (1-18:1, 2-16:1, 3-18:1, 4-18:1) [mitochondrial membrane]
r_2096_REV	s_0807[m] -> s_0803[c]		0	1000	0	4.31275	3.31848			s_3318[mm]	cardiolipin (1-16:0, 2-18:1, 3-18:1, 4-18:1) [mitochondrial membrane]
r_2097_REV	s_0808[n] -> s_0803[c]		0	1000	0	0	0			s_3319[mm]	cardiolipin (1-16:1, 2-18:1, 3-18:1, 4-18:1) [mitochondrial membrane]
r_2098_REV	s_0809[p] -> s_0803[c]		0	1000	0	0	0			s_3320[mm]	palmitoleoyl-CoA [mitochondrial membrane]
r_2099_REV	s_0810[v] -> s_0803[c]		0	1000	0	0	0			s_3321[mm]	coenzyme A [mitochondrial membrane]
r_2100_REV	-> s_0805[e]		0	1000	0	0	0			s_3322[mm]	oleoyl-CoA [mitochondrial membrane]
r_2101_REV	s_0357[c] -> s_0358[e]		0	1000	0	0	0			s_3323[ce]	1-phosphatidyl-1D-myo-inositol (1-16:0, 2-16:1) [cell envelope]
r_2102_REV	-> s_1564[e]		0	0	0	0	0			s_3324[ce]	ADP [cell envelope]
r_2104_REV	-> s_1567[e]		0	0	0	0	0			s_3325[ce]	1-phosphatidyl-1D-myo-inositol 4-phosphate (1-16:0, 2-16:1) [cell envelope]
r_2105_REV	s_1566[c] -> s_1567[e]		0	1000	0	0	0			s_3326[ce]	1-phosphatidyl-1D-myo-inositol (1-16:1, 2-16:1) [cell envelope]
r_2106_REV	-> s_1571[e]		0	0	0	0	0			s_3327[ce]	1-phosphatidyl-1D-myo-inositol 4-phosphate (1-16:1, 2-16:1) [cell envelope]
r_2107_REV	s_1569[c] -> s_1568[ce]		0	1000	0	-2.90586e-10	-2.29155e-10			s_3328[ce]	1-phosphatidyl-1D-myo-inositol (1-18:0, 2-16:1) [cell envelope]
r_2125_REV	s_0531[lp] -> s_0529[c]		0	1000	0	0	0			s_3329[ce]	1-phosphatidyl-1D-myo-inositol 4-phosphate (1-18:0, 2-16:1) [cell envelope]
r_2134_REV	-> s_2766[e]		0	0	0	0	0			s_3330[ce]	1-phosphatidyl-1D-myo-inositol (1-18:1, 2-16:1) [cell envelope]
r_2136_REV	s_0122[c] -> s_2766[e]		0	1000	0	0	0			s_3331[ce]	1-phosphatidyl-1D-myo-inositol 4-phosphate (1-18:1, 2-16:1) [cell envelope]
r_2137_REV	-> s_2768[e]		0	0	0	0	0			s_3332[ce]	1-phosphatidyl-1D-myo-inositol (1-16:0, 2-18:1) [cell envelope]
r_2139_REV	s_0662[c] -> s_2768[e]		0	1000	0	0	0			s_3333[ce]	1-phosphatidyl-1D-myo-inositol 4-phosphate (1-16:0, 2-18:1) [cell envelope]
r_2184_REV	s_1248[c] -> s_1250[e]		0	1000	0	0	0			s_3334[ce]	1-phosphatidyl-1D-myo-inositol (1-16:1, 2-18:1) [cell envelope]
r_2185_REV	s_0595[c] -> s_0597[e]		0	1000	0	0	0			s_3335[ce]	1-phosphatidyl-1D-myo-inositol 4-phosphate (1-16:1, 2-18:1) [cell envelope]
r_2186_REV	s_1065[c] -> s_1067[e]		0	1000	0	0	0			s_3336[ce]	1-phosphatidyl-1D-myo-inositol (1-18:0, 2-18:1) [cell envelope]
r_2187_REV	-> s_2822[e]		0	0	0	0	0			s_3337[ce]	1-phosphatidyl-1D-myo-inositol 4-phosphate (1-18:0, 2-18:1) [cell envelope]
r_2188_REV	-> s_2824[e]		0	0	0	0	0			s_3338[ce]	1-phosphatidyl-1D-myo-inositol (1-18:1, 2-18:1) [cell envelope]
r_2189_REV	-> s_2826[e]		0	0	0	0	0			s_3339[ce]	1-phosphatidyl-1D-myo-inositol 4-phosphate (1-18:1, 2-18:1) [cell envelope]
r_2190_REV	s_2828[c] -> s_2822[e]		0	1000	0	0	0			s_3340[vm]	1-phosphatidyl-1D-myo-inositol (1-16:0, 2-16:1) [vacuolar membrane]
r_2191_REV	s_2829[c] -> s_2824[e]		0	1000	0	0	0			s_3341[vm]	ATP [vacuolar membrane]
r_2192_REV	s_1260[c] -> s_2826[e]		0	1000	0	0	0			s_3342[vm]	ADP [vacuolar membrane]
r_2193_REV	-> s_1163[e]		0	0	0	0	0			s_3343[vm]	1-phosphatidyl-1D-myo-inositol 4-phosphate (1-16:0, 2-16:1) [vacuolar membrane]
r_2229_REV	s_2882[p] -> s_2828[c]		0	1000	0	0	0			s_3344[vm]	1-phosphatidyl-1D-myo-inositol (1-16:1, 2-16:1) [vacuolar membrane]
r_2230_REV	s_2883[p] -> s_2829[c]		0	1000	0	0	0			s_3345[vm]	1-phosphatidyl-1D-myo-inositol 4-phosphate (1-16:1, 2-16:1) [vacuolar membrane]
r_2231_REV	s_2855[p] -> s_1260[c]		0	1000	0	0	0			s_3346[vm]	1-phosphatidyl-1D-myo-inositol (1-18:0, 2-16:1) [vacuolar membrane]
r_3332_REV	s_3360[gm] + s_3624[gm] -> s_2993[gm] + s_3359[gm]		0	1000	0	0	0			s_3347[vm]	1-phosphatidyl-1D-myo-inositol 4-phosphate (1-18:0, 2-16:1) [vacuolar membrane]
r_3333_REV	s_3360[gm] + s_3625[gm] -> s_2999[gm] + s_3359[gm]		0	1000	0	0	0			s_3348[vm]	1-phosphatidyl-1D-myo-inositol (1-18:1, 2-16:1) [vacuolar membrane]
r_3334_REV	s_3360[gm] + s_3626[gm] -> s_3003[gm] + s_3359[gm]		0	1000	0	0	0			s_3349[vm]	1-phosphatidyl-1D-myo-inositol 4-phosphate (1-18:1, 2-16:1) [vacuolar membrane]
r_3335_REV	s_3360[gm] + s_3627[gm] -> s_3007[gm] + s_3359[gm]		0	1000	0	0	0			s_3350[vm]	1-phosphatidyl-1D-myo-inositol (1-16:0, 2-18:1) [vacuolar membrane]
r_3336_REV	s_3360[gm] + s_3628[gm] -> s_2997[gm] + s_3359[gm]		0	1000	0	0	0			s_3351[vm]	1-phosphatidyl-1D-myo-inositol 4-phosphate (1-16:0, 2-18:1) [vacuolar membrane]
r_3337_REV	s_3360[gm] + s_3629[gm] -> s_3001[gm] + s_3359[gm]		0	1000	0	0	0			s_3352[vm]	1-phosphatidyl-1D-myo-inositol (1-16:1, 2-18:1) [vacuolar membrane]
r_3338_REV	s_3360[gm] + s_3630[gm] -> s_3005[gm] + s_3359[gm]		0	1000	0	0	0			s_3353[vm]	1-phosphatidyl-1D-myo-inositol 4-phosphate (1-16:1, 2-18:1) [vacuolar membrane]
r_3339_REV	s_3360[gm] + s_3631[gm] -> s_3009[gm] + s_3359[gm]		0	1000	0	0	0			s_3354[vm]	1-phosphatidyl-1D-myo-inositol (1-18:0, 2-18:1) [vacuolar membrane]
r_3340_REV	s_3342[vm] + s_3616[vm] -> s_2975[vm] + s_3341[vm]		0	1000	0	0	0			s_3355[vm]	1-phosphatidyl-1D-myo-inositol 4-phosphate (1-18:0, 2-18:1) [vacuolar membrane]
r_3341_REV	s_3342[vm] + s_3617[vm] -> s_2981[vm] + s_3341[vm]		0	1000	0	0	0			s_3356[vm]	1-phosphatidyl-1D-myo-inositol (1-18:1, 2-18:1) [vacuolar membrane]
r_3342_REV	s_3342[vm] + s_3618[vm] -> s_2985[vm] + s_3341[vm]		0	1000	0	0	0			s_3357[vm]	1-phosphatidyl-1D-myo-inositol 4-phosphate (1-18:1, 2-18:1) [vacuolar membrane]
r_3343_REV	s_3342[vm] + s_3619[vm] -> s_2989[vm] + s_3341[vm]		0	1000	0	0	0			s_3358[gm]	1-phosphatidyl-1D-myo-inositol (1-16:0, 2-16:1) [golgi membrane]
r_3344_REV	s_3342[vm] + s_3620[vm] -> s_2979[vm] + s_3341[vm]		0	1000	0	0	0			s_3359[gm]	ATP [golgi membrane]
r_3345_REV	s_3342[vm] + s_3621[vm] -> s_2983[vm] + s_3341[vm]		0	1000	0	0	0			s_3360[gm]	ADP [golgi membrane]
r_3346_REV	s_3342[vm] + s_3622[vm] -> s_2987[vm] + s_3341[vm]		0	1000	0	0	0			s_3361[gm]	1-phosphatidyl-1D-myo-inositol 4-phosphate (1-16:0, 2-16:1) [golgi membrane]
r_3347_REV	s_3342[vm] + s_3623[vm] -> s_2991[vm] + s_3341[vm]		0	1000	0	0	0			s_3362[gm]	1-phosphatidyl-1D-myo-inositol (1-16:1, 2-16:1) [golgi membrane]
r_3508_REV	s_2832[erm] -> s_1065[c]		0	1000	0	0	0			s_3363[gm]	1-phosphatidyl-1D-myo-inositol 4-phosphate (1-16:1, 2-16:1) [golgi membrane]
r_3509_REV	s_2835[erm] -> s_1161[c]		0	1000	0	0	0			s_3364[gm]	1-phosphatidyl-1D-myo-inositol (1-18:0, 2-16:1) [golgi membrane]
r_3510_REV	s_2836[erm] -> s_1286[c]		0	1000	0	0	0			s_3365[gm]	1-phosphatidyl-1D-myo-inositol 4-phosphate (1-18:0, 2-16:1) [golgi membrane]
r_3511_REV	s_2837[erm] -> s_1293[c]		0	1000	0	0	0			s_3366[gm]	1-phosphatidyl-1D-myo-inositol (1-18:1, 2-16:1) [golgi membrane]
r_3512_REV	s_2838[erm] -> s_1449[c]		0	1000	0	1.06697e-05	8.63294e-06			s_3367[gm]	1-phosphatidyl-1D-myo-inositol 4-phosphate (1-18:1, 2-16:1) [golgi membrane]
r_3513_REV	s_2839[erm] -> s_1260[c]		0	1000	0	0	0			s_3368[gm]	1-phosphatidyl-1D-myo-inositol (1-16:0, 2-18:1) [golgi membrane]
r_3514_REV	s_2782[erm] -> s_1101[c]		0	1000	0	0	0			s_3369[gm]	1-phosphatidyl-1D-myo-inositol 4-phosphate (1-16:0, 2-18:1) [golgi membrane]
r_3515_REV	s_2781[erm] -> s_1073[c]		0	1000	0	0	0			s_3370[gm]	1-phosphatidyl-1D-myo-inositol (1-16:1, 2-18:1) [golgi membrane]
r_3516_REV	s_2787[erm] -> s_1176[c]		0	1000	0	0	0			s_3371[gm]	1-phosphatidyl-1D-myo-inositol 4-phosphate (1-16:1, 2-18:1) [golgi membrane]
r_3517_REV	s_2789[erm] -> s_1302[c]		0	1000	0	0	0			s_3372[gm]	1-phosphatidyl-1D-myo-inositol (1-18:0, 2-18:1) [golgi membrane]
r_3518_REV	s_2819[erm] -> s_2877[c]		0	1000	0	0	0			s_3373[gm]	1-phosphatidyl-1D-myo-inositol 4-phosphate (1-18:0, 2-18:1) [golgi membrane]
r_3519_REV	s_2791[erm] -> s_1454[c]		0	1000	0	0	0			s_3374[gm]	1-phosphatidyl-1D-myo-inositol (1-18:1, 2-18:1) [golgi membrane]
r_3520_REV	s_2821[erm] -> s_1262[c]		0	1000	0	0	0			s_3375[gm]	1-phosphatidyl-1D-myo-inositol 4-phosphate (1-18:1, 2-18:1) [golgi membrane]
r_3521_REV	s_2793[erm] -> s_2878[c]		0	1000	0	0	0			s_3376[n]	1-phosphatidyl-1D-myo-inositol (1-16:0, 2-16:1) [nucleus]
r_3522_REV	s_2795[erm] -> s_2880[c]		0	1000	0	0	0			s_3377[n]	1-phosphatidyl-1D-myo-inositol 4-phosphate (1-16:0, 2-16:1) [nucleus]
r_3523_REV	s_2797[erm] -> s_1479[c]		0	1000	0	0	0			s_3378[n]	1-phosphatidyl-1D-myo-inositol (1-16:1, 2-16:1) [nucleus]
r_3524_REV	s_2816[erm] -> s_0816[c]		0	1000	0	0	0			s_3379[n]	1-phosphatidyl-1D-myo-inositol 4-phosphate (1-16:1, 2-16:1) [nucleus]
r_3525_REV	s_2783[erm] -> s_0794[c]		0	1000	0	0	0			s_3380[n]	1-phosphatidyl-1D-myo-inositol (1-18:0, 2-16:1) [nucleus]
r_3526_REV	s_2808[erm] -> s_0803[c]		0	1000	0	0.000713006	0.000583842			s_3381[n]	1-phosphatidyl-1D-myo-inositol 4-phosphate (1-18:0, 2-16:1) [nucleus]
r_3527_REV	s_2784[erm] -> s_0456[c]		0	1000	0	5.1504e-05	4.68812e-05			s_3382[n]	1-phosphatidyl-1D-myo-inositol (1-18:1, 2-16:1) [nucleus]
r_3528_REV	s_2785[erm] -> s_0529[c]		0	1000	0	0.000772829	0.000632245			s_3383[n]	1-phosphatidyl-1D-myo-inositol 4-phosphate (1-18:1, 2-16:1) [nucleus]
r_3529_REV	s_2799[erm] -> s_1212[c]		0	1000	0	0	0			s_3384[n]	1-phosphatidyl-1D-myo-inositol (1-16:0, 2-18:1) [nucleus]
r_3530_REV	s_2800[erm] -> s_1207[c]		0	1000	0	0.000103008	9.37623e-05			s_3385[n]	1-phosphatidyl-1D-myo-inositol 4-phosphate (1-16:0, 2-18:1) [nucleus]
r_3531_REV	s_2817[erm] -> s_1275[c]		0	1000	0	0	0			s_3386[n]	1-phosphatidyl-1D-myo-inositol (1-16:1, 2-18:1) [nucleus]
r_3532_REV	s_2818[erm] -> s_1203[c]		0	1000	0	0	0			s_3387[n]	1-phosphatidyl-1D-myo-inositol 4-phosphate (1-16:1, 2-18:1) [nucleus]
r_3533_REV	s_2820[erm] -> s_1198[c]		0	1000	0	0.000342065	0.000276767			s_3388[n]	1-phosphatidyl-1D-myo-inositol (1-18:0, 2-18:1) [nucleus]
r_3534_REV	s_2934[erm] -> s_0767[c]		0	1000	0	0	0			s_3389[n]	1-phosphatidyl-1D-myo-inositol 4-phosphate (1-18:0, 2-18:1) [nucleus]
r_3535_REV	s_2939[erm] -> s_0629[c]		0	1000	0	0	0			s_3390[n]	1-phosphatidyl-1D-myo-inositol (1-18:1, 2-18:1) [nucleus]
r_3536_REV	s_2834[erm] -> s_0633[c]		0	1000	0	0.000261159	0.000211305			s_3391[n]	1-phosphatidyl-1D-myo-inositol 4-phosphate (1-18:1, 2-18:1) [nucleus]
r_3537_REV	s_2966[erm] -> s_1322[c]		0	1000	0	2.26287e-05	1.65726e-05			s_3392[vm]	1-phosphatidyl-1D-myo-inositol 3-phosphate (1-16:0, 2-16:1) [vacuolar membrane]
r_3538_REV	s_3083[erm] -> s_0539[c]		0	1000	0	0	0			s_3393[vm]	1-phosphatidyl-1D-myo-inositol 3-phosphate (1-16:1, 2-16:1) [vacuolar membrane]
r_3539_REV	s_3215[erm] -> s_0467[c]		0	1000	0	0	0			s_3394[vm]	1-phosphatidyl-1D-myo-inositol 3-phosphate (1-18:0, 2-16:1) [vacuolar membrane]
r_3540_REV	s_3108[erm] -> s_0526[c]		0	1000	0	0.000288997	0.000235565			s_3395[vm]	1-phosphatidyl-1D-myo-inositol 3-phosphate (1-18:1, 2-16:1) [vacuolar membrane]
r_3541_REV	s_3216[erm] -> s_0474[c]		0	1000	0	0	0			s_3396[vm]	1-phosphatidyl-1D-myo-inositol 3-phosphate (1-16:0, 2-18:1) [vacuolar membrane]
r_3542_REV	s_3217[erm] -> s_0469[c]		0	1000	0	0	0			s_3397[vm]	1-phosphatidyl-1D-myo-inositol 3-phosphate (1-16:1, 2-18:1) [vacuolar membrane]
r_3543_REV	s_2831[erm] -> s_0434[c]		0	1000	0	2.78378e-05	2.426e-05			s_3398[vm]	1-phosphatidyl-1D-myo-inositol 3-phosphate (1-18:0, 2-18:1) [vacuolar membrane]
r_3544_REV	s_2833[erm] -> s_0423[c]		0	1000	0	0	0			s_3399[vm]	1-phosphatidyl-1D-myo-inositol 3-phosphate (1-18:1, 2-18:1) [vacuolar membrane]
r_3545_REV	s_3107[erm] -> s_1039[c]		0	1000	0	0	0			s_3400[n]	1-phosphatidyl-1D-myo-inositol 4,5-bisphosphate (1-16:0, 2-16:1) [nucleus]
r_3546_REV	s_3117[erm] -> s_1153[c]		0	1000	0	0	0			s_3401[n]	1-phosphatidyl-1D-myo-inositol 4,5-bisphosphate (1-16:1, 2-16:1) [nucleus]
r_3547_REV	s_3182[erm] -> s_1416[c]		0	1000	0	0	0			s_3402[n]	1-phosphatidyl-1D-myo-inositol 4,5-bisphosphate (1-18:0, 2-16:1) [nucleus]
r_3548_REV	s_3183[erm] -> s_1413[c]		0	1000	0	0.000422473	0.000341825			s_3403[n]	1-phosphatidyl-1D-myo-inositol 4,5-bisphosphate (1-18:1, 2-16:1) [nucleus]
r_3549_REV	s_3432[erm] -> s_0657[c]		0	1000	0	0	0			s_3404[n]	1-phosphatidyl-1D-myo-inositol 4,5-bisphosphate (1-16:0, 2-18:1) [nucleus]
r_3550_REV	s_3435[erm] -> s_0700[c]		0	1000	0	0	0			s_3405[n]	1-phosphatidyl-1D-myo-inositol 4,5-bisphosphate (1-16:1, 2-18:1) [nucleus]
r_3551_REV	s_3438[erm] -> s_1059[c]		0	1000	0	0	0			s_3406[n]	1-phosphatidyl-1D-myo-inositol 4,5-bisphosphate (1-18:0, 2-18:1) [nucleus]
r_3552_REV	s_3441[erm] -> s_0666[c]		0	1000	0	0	0			s_3407[n]	1-phosphatidyl-1D-myo-inositol 4,5-bisphosphate (1-18:1, 2-18:1) [nucleus]
r_3553_REV	s_3444[erm] -> s_1569[c]		0	1000	0	0	0			s_3408[ce]	1-phosphatidyl-1D-myo-inositol 4,5-bisphosphate (1-16:0, 2-16:1) [cell envelope]
r_3554_REV	s_2967[erm] -> s_3497[c]		0	1000	0	0	0			s_3409[ce]	1-phosphatidyl-1D-myo-inositol 4,5-bisphosphate (1-16:1, 2-16:1) [cell envelope]
r_3555_REV	s_2969[erm] -> s_3500[c]		0	1000	0	0	0			s_3410[ce]	1-phosphatidyl-1D-myo-inositol 4,5-bisphosphate (1-18:0, 2-16:1) [cell envelope]
r_3556_REV	s_2971[erm] -> s_3502[c]		0	1000	0	0	0			s_3411[ce]	1-phosphatidyl-1D-myo-inositol 4,5-bisphosphate (1-18:1, 2-16:1) [cell envelope]
r_3557_REV	s_2973[erm] -> s_3504[c]		0	1000	0	0	0			s_3412[ce]	1-phosphatidyl-1D-myo-inositol 4,5-bisphosphate (1-16:0, 2-18:1) [cell envelope]
r_3558_REV	s_2968[erm] -> s_3506[c]		0	1000	0	0	0			s_3413[ce]	1-phosphatidyl-1D-myo-inositol 4,5-bisphosphate (1-16:1, 2-18:1) [cell envelope]
r_3559_REV	s_2970[erm] -> s_3508[c]		0	1000	0	0	0			s_3414[ce]	1-phosphatidyl-1D-myo-inositol 4,5-bisphosphate (1-18:0, 2-18:1) [cell envelope]
r_3560_REV	s_2972[erm] -> s_3510[c]		0	1000	0	0	0			s_3415[ce]	1-phosphatidyl-1D-myo-inositol 4,5-bisphosphate (1-18:1, 2-18:1) [cell envelope]
r_3561_REV	s_2974[erm] -> s_3512[c]		0	1000	0	0	0			s_3416[vm]	1-phosphatidyl-1D-myo-inositol 3,5-bisphosphate (1-16:0, 2-16:1) [vacuolar membrane]
r_3562_REV	s_3118[erm] -> s_3545[c]		0	1000	0	0	0			s_3417[vm]	1-phosphatidyl-1D-myo-inositol 3,5-bisphosphate (1-16:1, 2-16:1) [vacuolar membrane]
r_3563_REV	s_3119[erm] -> s_3547[c]		0	1000	0	0	0			s_3418[vm]	1-phosphatidyl-1D-myo-inositol 3,5-bisphosphate (1-18:0, 2-16:1) [vacuolar membrane]
r_3564_REV	s_3120[erm] -> s_3549[c]		0	1000	0	0	0			s_3419[vm]	1-phosphatidyl-1D-myo-inositol 3,5-bisphosphate (1-18:1, 2-16:1) [vacuolar membrane]
r_3565_REV	s_3121[erm] -> s_3551[c]		0	1000	0	0	0			s_3420[vm]	1-phosphatidyl-1D-myo-inositol 3,5-bisphosphate (1-16:0, 2-18:1) [vacuolar membrane]
r_3566_REV	s_3122[erm] -> s_3553[c]		0	1000	0	0	0			s_3421[vm]	1-phosphatidyl-1D-myo-inositol 3,5-bisphosphate (1-16:1, 2-18:1) [vacuolar membrane]
r_3567_REV	s_3123[erm] -> s_3555[c]		0	1000	0	0	0			s_3422[vm]	1-phosphatidyl-1D-myo-inositol 3,5-bisphosphate (1-18:0, 2-18:1) [vacuolar membrane]
r_3568_REV	s_3124[erm] -> s_3557[c]		0	1000	0	7.69457e-05	6.22571e-05			s_3423[vm]	1-phosphatidyl-1D-myo-inositol 3,5-bisphosphate (1-18:1, 2-18:1) [vacuolar membrane]
r_3569_REV	s_3125[erm] -> s_3559[c]		0	1000	0	0	0			s_3424[erm]	1-acylglycerophosphoethanolamine (16:0) [endoplasmic reticulum membrane]
r_3570_REV	s_1433[c] -> s_3447[erm]		0	1000	0	0	0			s_3425[erm]	1-acylglycerophosphoethanolamine (16:1) [endoplasmic reticulum membrane]
r_3571_REV	s_2846[lp] -> s_1286[c]		0	1000	0	0	0			s_3426[erm]	1-acylglycerophosphoethanolamine (18:0) [endoplasmic reticulum membrane]
r_3572_REV	s_2848[lp] -> s_1293[c]		0	1000	0	0	0			s_3427[erm]	1-acylglycerophosphoethanolamine (18:1) [endoplasmic reticulum membrane]
r_3573_REV	s_2850[lp] -> s_1449[c]		0	1000	0	0	0			s_3428[erm]	1-acylglycerophosphocholine (16:0) [endoplasmic reticulum membrane]
r_3574_REV	s_2852[lp] -> s_1260[c]		0	1000	0	0	0			s_3429[erm]	1-acylglycerophosphocholine (16:1) [endoplasmic reticulum membrane]
r_3575_REV	s_2843[lp] -> s_1073[c]		0	1000	0	0	0			s_3430[erm]	1-acylglycerophosphocholine (18:0) [endoplasmic reticulum membrane]
r_3576_REV	s_2845[lp] -> s_1176[c]		0	1000	0	0	0			s_3431[erm]	1-acylglycerophosphocholine (18:1) [endoplasmic reticulum membrane]
r_3577_REV	s_2847[lp] -> s_1302[c]		0	1000	0	0	0			s_3432[erm]	episterol [endoplasmic reticulum membrane]
r_3578_REV	s_2849[lp] -> s_2877[c]		0	1000	0	0	0			s_3433[erm]	episteryl oleate [endoplasmic reticulum membrane]
r_3579_REV	s_2851[lp] -> s_1454[c]		0	1000	0	0	0			s_3434[erm]	episteryl palmitoleate [endoplasmic reticulum membrane]
r_3580_REV	s_2853[lp] -> s_1262[c]		0	1000	0	0	0			s_3435[erm]	fecosterol [endoplasmic reticulum membrane]
r_3581_REV	s_0769[lp] -> s_0767[c]		0	1000	0	0	0			s_3436[erm]	fecosteryl oleate [endoplasmic reticulum membrane]
r_3582_REV	s_0631[lp] -> s_0629[c]		0	1000	0	0	0			s_3437[erm]	fecosteryl palmitoleate [endoplasmic reticulum membrane]
r_3583_REV	s_2952[lp] -> s_1212[c]		0	1000	0	0	0			s_3438[erm]	lanosterol [endoplasmic reticulum membrane]
r_3584_REV	s_2953[lp] -> s_1207[c]		0	1000	0	0	0			s_3439[erm]	lanosteryl oleate [endoplasmic reticulum membrane]
r_3585_REV	s_2840[lp] -> s_0434[c]		0	1000	0	0	0			s_3440[erm]	lanosteryl palmitoleate [endoplasmic reticulum membrane]
r_3586_REV	s_2842[lp] -> s_0423[c]		0	1000	0	0	0			s_3441[erm]	ergosterol [endoplasmic reticulum membrane]
r_3587_REV	s_0635[lp] -> s_0633[c]		0	1000	0	0	0			s_3442[erm]	ergosteryl oleate [endoplasmic reticulum membrane]
r_3588_REV	s_3043[lp] -> s_3497[c]		0	1000	0	0	0			s_3443[erm]	ergosteryl palmitoleate [endoplasmic reticulum membrane]
r_3589_REV	s_3047[lp] -> s_3500[c]		0	1000	0	0	0			s_3444[erm]	zymosterol [endoplasmic reticulum membrane]
r_3590_REV	s_3051[lp] -> s_3502[c]		0	1000	0	0	0			s_3445[erm]	zymosteryl oleate [endoplasmic reticulum membrane]
r_3591_REV	s_3055[lp] -> s_3504[c]		0	1000	0	0	0			s_3446[erm]	zymosteryl palmitoleate [endoplasmic reticulum membrane]
r_3592_REV	s_3045[lp] -> s_3506[c]		0	1000	0	0	0			s_3447[erm]	sn-glycero-3-phosphocholine [endoplasmic reticulum membrane]
r_3593_REV	s_3049[lp] -> s_3508[c]		0	1000	0	0	0			s_3448[ce]	phosphatidylcholine (1-16:0, 2-16:1) [cell envelope]
r_3594_REV	s_3053[lp] -> s_3510[c]		0	1000	0	0	0			s_3449[ce]	H2O [cell envelope]
r_3595_REV	s_3057[lp] -> s_3512[c]		0	1000	0	0	0			s_3450[ce]	1-acylglycerophosphocholine (16:0) [cell envelope]
r_3596_REV	s_3657[lp] -> s_0803[c]		0	1000	0	0	0			s_3451[ce]	palmitoleate [cell envelope]
r_3597_REV	s_0765[c] -> s_3684[lp]		0	1000	0	0	0			s_3452[ce]	phosphatidylcholine (1-16:1, 2-16:1) [cell envelope]
r_3598_REV	s_2880[c] -> s_2872[lp]		0	1000	0	0	0			s_3453[ce]	1-acylglycerophosphocholine (16:1) [cell envelope]
r_3599_REV	s_1479[c] -> s_2874[lp]		0	1000	0	0	0			s_3454[ce]	phosphatidylcholine (1-18:0, 2-16:1) [cell envelope]
r_3600_REV	s_0816[c] -> s_2876[lp]		0	1000	0	0	0			s_3455[ce]	1-acylglycerophosphocholine (18:0) [cell envelope]
r_3601_REV	s_2856[ce] -> s_0434[c]		0	1000	0	0	0			s_3456[ce]	phosphatidylcholine (1-18:1, 2-16:1) [cell envelope]
r_3602_REV	s_3324[ce] -> s_0394[c]		0	1000	0	0	0			s_3457[ce]	1-acylglycerophosphocholine (18:1) [cell envelope]
r_3603_REV	s_0793[ce] -> s_0794[c]		0	1000	0	0	0			s_3458[ce]	phosphatidylcholine (1-16:0, 2-18:1) [cell envelope]
r_3604_REV	s_3449[ce] -> s_0803[c]		0	1000	0	0	0			s_3459[ce]	oleate [cell envelope]
r_3605_REV	s_3536[ce] -> s_1322[c]		0	1000	0	0	0			s_3460[ce]	phosphatidylcholine (1-16:1, 2-18:1) [cell envelope]
r_3606_REV	s_1433[c] -> s_1432[ce]		0	1000	0	0	0			s_3461[ce]	phosphatidylcholine (1-18:0, 2-18:1) [cell envelope]
r_3607_REV	s_0079[c] -> s_3495[ce]		0	1000	0	0	0			s_3462[ce]	phosphatidylcholine (1-18:1, 2-18:1) [cell envelope]
r_3608_REV	s_1286[c] -> s_3463[ce]		0	1000	0	0	0			s_3463[ce]	palmitate [cell envelope]
r_3609_REV	s_1293[c] -> s_3451[ce]		0	1000	0	0	0			s_3464[ce]	stearate [cell envelope]
r_3610_REV	s_1449[c] -> s_3464[ce]		0	1000	0	0	0			s_3465[ce]	phosphatidylethanolamine (1-16:0, 2-16:1) [cell envelope]
r_3611_REV	s_1260[c] -> s_3459[ce]		0	1000	0	0	0			s_3466[ce]	1-acylglycerophosphoethanolamine (16:0) [cell envelope]
r_3612_REV	s_2878[c] -> s_2861[ce]		0	1000	0	0	0			s_3467[ce]	phosphatidylethanolamine (1-16:1, 2-16:1) [cell envelope]
r_3613_REV	s_2880[c] -> s_2863[ce]		0	1000	0	0	0			s_3468[ce]	1-acylglycerophosphoethanolamine (16:1) [cell envelope]
r_3614_REV	s_1479[c] -> s_2865[ce]		0	1000	0	0	0			s_3469[ce]	phosphatidylethanolamine (1-18:0, 2-16:1) [cell envelope]
r_3615_REV	s_0816[c] -> s_2867[ce]		0	1000	0	0	0			s_3470[ce]	1-acylglycerophosphoethanolamine (18:0) [cell envelope]
r_3616_REV	s_3496[c] -> s_3408[ce]		0	1000	0	0	0			s_3471[ce]	phosphatidylethanolamine (1-18:1, 2-16:1) [cell envelope]
r_3617_REV	s_3499[c] -> s_3409[ce]		0	1000	0	0	0			s_3472[ce]	1-acylglycerophosphoethanolamine (18:1) [cell envelope]
r_3618_REV	s_3501[c] -> s_3410[ce]		0	1000	0	0	0			s_3473[ce]	phosphatidylethanolamine (1-16:0, 2-18:1) [cell envelope]
r_3619_REV	s_3503[c] -> s_3411[ce]		0	1000	0	0	0			s_3474[ce]	phosphatidylethanolamine (1-16:1, 2-18:1) [cell envelope]
r_3620_REV	s_3505[c] -> s_3412[ce]		0	1000	0	0	0			s_3475[ce]	phosphatidylethanolamine (1-18:0, 2-18:1) [cell envelope]
r_3621_REV	s_3507[c] -> s_3413[ce]		0	1000	0	0	0			s_3476[ce]	phosphatidylethanolamine (1-18:1, 2-18:1) [cell envelope]
r_3622_REV	s_3509[c] -> s_3414[ce]		0	1000	0	0	0			s_3477[ce]	sn-glycero-3-phosphoethanolamine [cell envelope]
r_3623_REV	s_3511[c] -> s_3415[ce]		0	1000	0	0	0			s_3478[ce]	phosphatidyl-L-serine (1-16:0, 2-16:1) [cell envelope]
r_3624_REV	s_3576[c] -> s_3325[ce]		0	1000	0	0	0			s_3479[ce]	1-acylglycerophosphoserine (16:0) [cell envelope]
r_3625_REV	s_3577[c] -> s_3327[ce]		0	1000	0	0	0			s_3480[ce]	phosphatidyl-L-serine (1-16:1, 2-16:1) [cell envelope]
r_3626_REV	s_3578[c] -> s_3329[ce]		0	1000	0	0	0			s_3481[ce]	1-acylglycerophosphoserine (16:1) [cell envelope]
r_3627_REV	s_3579[c] -> s_3331[ce]		0	1000	0	0	0			s_3482[ce]	phosphatidyl-L-serine (1-18:0, 2-16:1) [cell envelope]
r_3628_REV	s_3580[c] -> s_3333[ce]		0	1000	0	0	0			s_3483[ce]	1-acylglycerophosphoserine (18:0) [cell envelope]
r_3629_REV	s_3581[c] -> s_3335[ce]		0	1000	0	0	0			s_3484[ce]	phosphatidyl-L-serine (1-18:1, 2-16:1) [cell envelope]
r_3630_REV	s_3582[c] -> s_3337[ce]		0	1000	0	0	0			s_3485[ce]	1-acylglycerophosphoserine (18:1) [cell envelope]
r_3631_REV	s_3583[c] -> s_3339[ce]		0	1000	0	0	0			s_3486[ce]	phosphatidyl-L-serine (1-16:0, 2-18:1) [cell envelope]
r_3632_REV	s_3496[c] -> s_3400[n]		0	1000	0	0	0			s_3487[ce]	phosphatidyl-L-serine (1-16:1, 2-18:1) [cell envelope]
r_3633_REV	s_3499[c] -> s_3401[n]		0	1000	0	0	0			s_3488[ce]	phosphatidyl-L-serine (1-18:0, 2-18:1) [cell envelope]
r_3634_REV	s_3501[c] -> s_3402[n]		0	1000	0	0	0			s_3489[ce]	phosphatidyl-L-serine (1-18:1, 2-18:1) [cell envelope]
r_3635_REV	s_3503[c] -> s_3403[n]		0	1000	0	0	0			s_3490[ce]	sn-glycero-3-phosphoserine [cell envelope]
r_3636_REV	s_3505[c] -> s_3404[n]		0	1000	0	0	0			s_3491[ce]	1-acylglycerophosphoinositol (16:0) [cell envelope]
r_3637_REV	s_3507[c] -> s_3405[n]		0	1000	0	0	0			s_3492[ce]	1-acylglycerophosphoinositol (16:1) [cell envelope]
r_3638_REV	s_3509[c] -> s_3406[n]		0	1000	0	0	0			s_3493[ce]	1-acylglycerophosphoinositol (18:0) [cell envelope]
r_3639_REV	s_3511[c] -> s_3407[n]		0	1000	0	0	0			s_3494[ce]	1-acylglycerophosphoinositol (18:1) [cell envelope]
r_3640_REV	s_3497[c] -> s_3513[n]		0	1000	0	0	0			s_3495[ce]	1-(sn-glycero-3-phospho)-1D-myo-inositol [cell envelope]
r_3641_REV	s_3500[c] -> s_3514[n]		0	1000	0	0	0			s_3496[c]	1-phosphatidyl-1D-myo-inositol 4,5-bisphosphate (1-16:0, 2-16:1) [cytoplasm]
[truncated: 4,776 more rows]
