# Supplementary material for: Rewiring carbon metabolism in yeast for high level production of aromatic chemicals
Source: Nat Commun. 2019 Oct 31;10:4976. doi: 10.1038/s41467-019-12961-5 (PMC6823513; doi:10.1038/s41467-019-12961-5)
Supplement: Supplementary file 13 — Supplementary Dataset 9 [file 41467_2019_12961_MOESM13_ESM.txt]

% cd ../../../GitHub/cobratoolbox;
% initCobraToolbox;

% model = readCbModel('ecYeastGEM_batch.xml');
% writeCbModel(model,'format','text', 'fileName', 'model.txt');
%% Model construction
load('ecYeastGEM.mat');

model_new = addReaction(model,'newRxn1_AtPAL2',...
            'metaboliteList',{'prot_AtPAL2[c]','s_1032[c]','trans_Cinnamate_c[c]','s_0419[c]'},...
            'stoichCoeffList',[-1/416880 -1 1 1], 'reversible',false);
model_new = addReaction(model_new,'newRxn1_AtPAL2_REV',...
            'metaboliteList',{'s_1032[c]','trans_Cinnamate_c[c]','s_0419[c]','prot_AtPAL2[c]'},...
            'stoichCoeffList',-1*[-1 1 1 1/416880], 'reversible',false);
model_new = addReaction(model_new,'draw_prot_AtPAL2',...
            'metaboliteList',{'prot_pool[c]','prot_AtPAL2[c]'},...
            'stoichCoeffList',[-77.87 1], 'reversible',false);
        
model_new = addReaction(model_new,'newRxn2_AtC4H',...
            'metaboliteList',{'prot_AtC4H[c]','trans_Cinnamate_c[c]','s_1275[c]','s_0794[c]','s_1212[c]','Hydroxycinnamate_c[c]','s_1207[c]','s_0803[c]'},...
            'stoichCoeffList',[-1/6192 -1 -1 -1 -1 1 1 1], 'reversible',false);
model_new = addReaction(model_new,'newRxn2_AtC4H_REV',...
            'metaboliteList',{'trans_Cinnamate_c[c]','s_1275[c]','s_0794[c]','s_1212[c]','Hydroxycinnamate_c[c]','s_1207[c]','s_0803[c]','prot_AtC4H[c]'},...
            'stoichCoeffList',-1*[-1 -1 -1 -1 1 1 1 1/6192], 'reversible',false);
model_new = addReaction(model_new,'draw_prot_AtC4H',...
            'metaboliteList',{'prot_pool[c]','prot_AtC4H[c]'},...
            'stoichCoeffList',[-57.8 1], 'reversible',false);
        
model_new = addReaction(model_new,'newRxn3_FjTAL',...
            'metaboliteList',{'prot_FjTAL[c]','s_1051[c]','Hydroxycinnamate_c[c]','s_0419[c]'},...
            'stoichCoeffList',[-1/5184 -1 1 1], 'reversible',false);
model_new = addReaction(model_new,'newRxn3_FjTAL_REV',...
            'metaboliteList',{'s_1051[c]','Hydroxycinnamate_c[c]','s_0419[c]','prot_FjTAL[c]'},...
            'stoichCoeffList',-1*[-1 1 1 1/5184], 'reversible',false);
model_new = addReaction(model_new,'draw_prot_FjTAL',...
            'metaboliteList',{'prot_pool[c]','prot_FjTAL[c]'},...
            'stoichCoeffList',[-56.66 1], 'reversible',false);
        
model_new = addReaction(model_new,'newRxn4_HCAt',...
            'metaboliteList',{'Hydroxycinnamate_c[c]','Hydroxycinnamate_e'},...
            'stoichCoeffList',[-1 1], 'reversible',false);

model_new = addReaction(model_new,'newRxn5_xfpk',...
            'metaboliteList',{'prot_xfpk[c]','s_1322[c]','s_0557[c]','s_0551[c]','acetyl_phosphate_c[c]'},...
            'stoichCoeffList',[-1/92520 -1 -1 1 1], 'reversible',false);
model_new = addReaction(model_new,'newRxn5_xfpk_REV',...
            'metaboliteList',{'s_1322[c]','s_0557[c]','s_0551[c]','acetyl_phosphate_c[c]','prot_xfpk[c]'},...
            'stoichCoeffList',-1*[-1 -1 1 1 1/92520], 'reversible',false);
model_new = addReaction(model_new,'draw_prot_xfpk',...
            'metaboliteList',{'prot_pool[c]','prot_xfpk[c]'},...
            'stoichCoeffList',[-92.41 1], 'reversible',false);

model_new = addReaction(model_new,'newRxn6_xfpk',...
            'metaboliteList',{'prot_xfpk[c]','s_0581[c]','s_0764[c]','acetyl_phosphate_c[c]'},...
            'stoichCoeffList',[-1/92520 -1 1 1], 'reversible',false);
model_new = addReaction(model_new,'newRxn6_xfpk_REV',...
            'metaboliteList',{'s_0581[c]','s_0764[c]','acetyl_phosphate_c[c]','prot_xfpk[c]'},...
            'stoichCoeffList',-1*[-1 1 1 1/92520], 'reversible',false);

model_new = addReaction(model_new,'newRxn7_pta',... 
            'metaboliteList',{'prot_pta[c]','acetyl_phosphate_c[c]','s_0529[c]','s_1322[c]','s_0373[c]'},...
            'stoichCoeffList',[-1/19284720 -1 -1 1 1], 'reversible',false);
model_new = addReaction(model_new,'newRxn7_pta_REV',... 
            'metaboliteList',{'acetyl_phosphate_c[c]','s_0529[c]','s_1322[c]','s_0373[c]','prot_pta[c]'},...
            'stoichCoeffList',-1*[-1 -1 1 1 1/19284720], 'reversible',false);
model_new = addReaction(model_new,'draw_prot_pta',...
            'metaboliteList',{'prot_pool[c]','prot_pta[c]'},...
            'stoichCoeffList',[-35.32 1], 'reversible',false);
        
model_new = addReaction(model_new,'newRxn8_Gpp',...
            'metaboliteList',{'prot_Gpp[c]','acetyl_phosphate_c[c]','s_1322[c]','s_0362[c]'},...
            'stoichCoeffList',[-1/2998800 -1 1 1], 'reversible',false);
model_new = addReaction(model_new,'draw_prot_Gpp',...
            'metaboliteList',{'prot_pool[c]','prot_Gpp[c]'},...
            'stoichCoeffList',[-30 1], 'reversible',false);
        
model_new = addReaction(model_new,'newRxn9_HCAex',...
            'metaboliteList',{'Hydroxycinnamate_e'},...
            'stoichCoeffList',-1, 'reversible',false);

model_new = changeRxnBounds(model_new,'r_0854No1',0,'b'); %delete ARO10

model_new.ub(model_new.ub == inf) = 1000;
model_new.lb(model_new.lb == -inf) = -1000;

%% Maximum theoretical yield
model_new_yield_1 = changeRxnBounds(model_new,{'newRxn5_xfpk',...
                                               'newRxn5_xfpk_REV',...
                                               'newRxn6_xfpk',...
                                               'newRxn6_xfpk_REV',...
                                               'newRxn7_pta',...
                                               'newRxn7_pta_REV'},[0 0 0 0 0 0],'b');
model_new_yield_1 = changeRxnBounds(model_new_yield_1,{'NGAM','r_1714_REV','r_2111'},[0 0 0],'b'); 
model_new_yield_1 = changeRxnBounds(model_new_yield_1,'r_1714',-1000,'l'); 
model_new_yield_1 = changeObjective(model_new_yield_1,'newRxn9_HCAex');
sol_yield_1 = optimizeCbModel(model_new_yield_1,'max','one');
yield_1 = abs(sol_yield_1.f/sol_yield_1.x(findRxnIDs(model_new_yield_1, 'r_1714'),1));

model_new_yield_2 = changeRxnBounds(model_new,{'NGAM','r_1714_REV','r_2111'},[0 0 0],'b'); 
model_new_yield_2 = changeRxnBounds(model_new_yield_2,'r_1714',-1000,'l'); 
model_new_yield_2 = changeObjective(model_new_yield_2,'newRxn9_HCAex');
sol_yield_2 = optimizeCbModel(model_new_yield_2,'max','one');
yield_2 = abs(sol_yield_2.f/sol_yield_2.x(findRxnIDs(model_new_yield_2, 'r_1714'),1));

%% Flux distributions

exp_data = [-0.56184155	-0.4790169	%glc
            0	0                   %etoh
            0	0                   %ace
            0.060701265	0           %gly
            0	0                   %pyr
            0	0                   %succ
            1.4689237	1.14032675  %co2
            0.0360174   0.06715269];%p-coumaric acid

model_new_1 = changeRxnBounds(model_new,{'r_1714',...
                                         'r_1761',...
                                         'r_1634',...
                                         'r_1808',...
                                         'r_2033',...
                                         'r_2056',...
                                         'r_1672',...
                                         'newRxn9_HCAex'},exp_data(:,1)','b');

model_new_1 = changeRxnBounds(model_new_1,{'newRxn5_xfpk',...
                                           'newRxn5_xfpk_REV',...
                                           'newRxn6_xfpk',...
                                           'newRxn6_xfpk_REV',...
                                           'newRxn7_pta',...
                                           'newRxn7_pta_REV'},[0 0 0 0 0 0],'b');
model_new_1 = changeRxnBounds(model_new_1,'r_1714_REV',0,'b'); 
model_new_1 = changeRxnBounds(model_new_1,'NGAM',0,'b'); 
model_new_1 = changeObjective(model_new_1,'r_2111');

sol_1 = optimizeCbModel(model_new_1,'max','one'); 

model_new_2 = changeRxnBounds(model_new,{'r_1714',...
                                         'r_1761',...
                                         'r_1634',...
                                         'r_1808',...
                                         'r_2033',...
                                         'r_2056',...
                                         'r_1672',...
                                         'newRxn9_HCAex'},exp_data(:,2)','b');
model_new_2 = changeRxnBounds(model_new_2,'r_1714_REV',0,'b'); 
model_new_2 = changeRxnBounds(model_new_2,'NGAM',0,'b'); 
model_new_2 = changeObjective(model_new_2,'r_2111');

sol_2 = optimizeCbModel(model_new_2,'max','one');
