# Supplementary material for: Rewiring carbon metabolism in yeast for high level production of aromatic chemicals
Source: Nat Commun. 2019 Oct 31;10:4976. doi: 10.1038/s41467-019-12961-5 (PMC6823513; doi:10.1038/s41467-019-12961-5)
Supplement: Supplementary file 14 — Source Data [file 41467_2019_12961_MOESM14_ESM.xlsx]

## Sheet: Fig. 2b
p-HCA titer (mg l-1)
Strain	QL01	QL02	QL04	QL05	QL06	QL07	QL08	QL09	QL10	QL11	QL12
Replicate 1	326.69	377.899	592.335	579.903	586.079	794.808	616.14	715.489	652.614	785.115	1141.72
Replicate 2	354.457	307.006	536.299	650.305	644.593	762.339	638.153	737.356	630.618	863.121	1100.6
Replicate 3	330.721	382.567	537.946	609.122	610.013	697.936	635.796	623.912	594.878	850.968	1125.66

## Sheet: Fig. 2c
p-HCA titer (mg l-1)
Strain	QL13	QL14	QL15	QL16	QL17
Replicate 1	12.1828	13.5803	34.1238	32.5056	47.0332
Replicate 2	13.8302	14.7144	34.2288	38.1702	36.0923
Replicate 3	12.646	13.9048	34.3706	34.2834	42.4132

## Sheet: Fig. 2d
p-HCA titer (mg l-1)
Strain	QL12	QL18	QL19	QL20	QL21	QL158
Replicate 1	1141.72	1285.25	1495.63	1408.28	1690.62	1609.99
Replicate 2	1100.6	1167.57	1591.96	1533.37	1603	1796.16
Replicate 3	1125.66	1226.37	1500.3	1437.66	1631.52	1707.59

## Sheet: Fig. 3b
p-HCA titer (mg l-1)
Strain	QL01	QL22	QL02	QL23	QL04	QL24
Replicate 1	326.69	326.433	377.899	424.222	592.335	685.791
Replicate 2	354.457	342.354	307.006	445.726	536.299	627.203
Replicate 3	330.721	346.424	382.567	485.901	537.946	656.066

## Sheet: Fig. 3c
p-HCA titer (mg l-1)
Strain	QL24	QL31
Replicate 1	685.791	452.839
Replicate 2	627.203	460.069
Replicate 3	656.066	520.454

## Sheet: Fig. 3d
p-HCA titer (mg l-1)
Strain	QL22	QL290	QL291	QL292	QL293	QL32
Replicate 1	326.433	326.217	389.763	606.24	552.864	723.576
Replicate 2	342.354	368.907	416.099	551.656	558.219	780.917
Replicate 3	346.424	350.688	423.48	583.223	517.765	799.356

## Sheet: fig. 4b
p-HCA titer (mg l-1)
Strain	QL21	QL35
Replicate 1	1690.62	1840.53
Replicate 2	1603	1820.93
Replicate 3	1631.52	1747.18

## Sheet: Fig. 4c
p-HCA titer (mg l-1)
Strain	QL21	QL36	QL37	QL38
Replicate 1	1690.62	1888.59	2060.71	2400.67
Replicate 2	1603	1934.99	2125.38	2415.7
Replicate 3	1631.52	1900.21	2164.01	2402.02

## Sheet: Fig. 5b
p-HCA titer (mg l-1)
Strain	QL38	QL50	QL56
Replicate 1	2400.67	2744.22	2649.46
Replicate 2	2415.7	2617.74	2708.01
Replicate 3	2402.02	2661.45	2683.25

## Sheet: Fig. 5c
p-HCA titer (mg l-1)
Strain	QL38	QL57	QL50	QL58
Replicate 1	2400.67	2530.65	2744.22	2961.57
Replicate 2	2415.7	2734.67	2617.74	3125.93
Replicate 3	2402.02	2777.19	2661.45	2976.16

[truncated: 19 more sheets: Fig. 6a, Fig. 6b, Supplementary Fig. 3, Supplementary Fig. 4, Supplementary Fig. 5, Supplementary Fig. 6, Supplementary Fig. 8, Supplementary Fig. 9, Supplementary Fig. 10, Supplementary Fig. 12c, Supplementary Fig. 15a, Supplementary Fig. 15b, Supplementary Fig. 15c, Supplementary Fig. 16, Supplementary Fig. 17a, Supplementary Fig. 17b, Supplementary Fig. 17c, Supplementary Fig. 18, Supplementary Fig. 19b]
